# Supplementary material for: Human bone marrow organoids for disease modelling, discovery and validation of therapeutic targets in hematological malignancies
Source: Cancer Discov. Author manuscript; Available in PMC 2023 Feb 9. (PMC9900323; doi:10.1158/2159-8290.CD-22-0199)
Supplement: Table S1 [file EMS157157-supplement-Table_S1.xls]

## Sheet: Supp_Table_1_DE genes_clusters
Suppl. Table 1. Top differentially expressed genes for each cluster in VEGFA+C organoids (relating to Figure 3)
Hematopoietic/Stromal	Cluster annotation	cluster	Gene	ExpA	ExpB	FoldChange	log2FC	ExpFreqA	ExpFreqB	TotalA	TotalB	ExpFractionA	ExpFractionB	fishers.pval	wilcoxon.pval	combined.pval
Hematopoietic	Early Erythroid 1	cl1	TPM1	13.6008	4.55566	2.98548	1.57796	1148	4509	1787	7514	0.642417	0.60008	0.00100278	8.15273e-12	2.73367e-13
		cl1	COL1A2	2.86236	0.985794	2.9036	1.53784	586	1588	1787	7514	0.327924	0.211339	3.03695e-24	1.49139e-17	4.25277e-39
		cl1	MAP3K1	0.887497	0.347685	2.55259	1.35196	542	1948	1787	7514	0.303302	0.259249	0.000179751	7.39673e-12	4.68726e-14
		cl1	NREP	2.41534	0.954442	2.53063	1.3395	857	3157	1787	7514	0.479575	0.420149	5.49905e-06	2.74646e-30	1.22603e-33
		cl1	CRABP2	2.97074	1.17522	2.52782	1.33789	574	1611	1787	7514	0.321209	0.2144	1.17272e-20	0.0432383	2.53701e-20
		cl1	ITGAV	1.40162	0.571069	2.45438	1.29536	539	2024	1787	7514	0.301623	0.269364	0.0067202	7.03809e-07	9.53959e-08
		cl1	ENG	1.08392	0.457731	2.36802	1.24368	589	2153	1787	7514	0.329603	0.286532	0.000383198	2.20904e-07	2.04789e-09
		cl1	SPRY1	1.5835	0.690466	2.29339	1.19748	620	2336	1787	7514	0.34695	0.310886	0.00359409	3.19267e-27	7.76124e-28
		cl1	HMGA2	2.54116	1.11666	2.27568	1.18629	618	2099	1787	7514	0.345831	0.279345	4.35483e-08	0.0106459	1.04275e-08
		cl1	IGDCC3	2.66952	1.22094	2.18644	1.12858	580	1730	1787	7514	0.324566	0.230237	5.64911e-16	9.33601e-08	2.75813e-21
		cl1	ID1	4.04521	2.0159	2.00665	1.00479	939	3533	1787	7514	0.525462	0.470189	2.79532e-05	2.6605e-08	2.15129e-11
		cl1	PLEKHA5	0.579837	0.299307	1.93727	0.954022	556	2005	1787	7514	0.311136	0.266835	0.000203918	1.87537e-18	1.92418e-20
		cl1	FIRRE	0.448154	0.236523	1.89475	0.922011	569	1708	1787	7514	0.318411	0.227309	3.88818e-15	3.92615e-13	9.57866e-26
		cl1	MXRA8	0.690534	0.366001	1.8867	0.915866	573	1805	1787	7514	0.320649	0.240218	6.76463e-12	3.80984e-09	1.18822e-18
		cl1	MDK	7.06394	3.76818	1.87463	0.906604	908	3441	1787	7514	0.508114	0.457945	0.000145061	1.524e-37	2.09163e-39
		cl1	ATP2B1	1.66452	0.892402	1.86521	0.899338	851	3338	1787	7514	0.476217	0.444237	0.0149628	0.00459311	0.000727489
		cl1	CALD1	3.28571	1.79641	1.82904	0.87109	683	2543	1787	7514	0.382205	0.338435	0.000545538	5.8732e-10	9.53821e-12
		cl1	SOX4	4.24076	2.32024	1.82773	0.870052	989	3878	1787	7514	0.553442	0.516103	0.00480594	1.98009e-06	1.85283e-07
		cl1	ID3	5.43297	3.00669	1.80696	0.853568	842	3002	1787	7514	0.471181	0.399521	4.16842e-08	8.93819e-08	1.2751e-13
		cl1	TET1	0.757723	0.425732	1.77981	0.831724	678	2509	1787	7514	0.379407	0.33391	0.000310834	1.27863e-05	8.0853e-08
	Early Erythroid 2	cl2	FLT1	6.35522	0.808391	7.86157	2.97482	594	1809	1728	7573	0.34375	0.238875	1.76146e-18	2.93514e-08	3.06197e-24
		cl2	GJA1	2.35123	0.534405	4.39971	2.13741	522	1577	1728	7573	0.302083	0.20824	2.54889e-16	1.92843e-13	3.25311e-27
		cl2	CEMIP2	0.785327	0.243872	3.22024	1.68717	538	1946	1728	7573	0.311343	0.256966	5.29487e-06	7.96575e-29	3.28346e-32
		cl2	HAPLN1	3.4419	1.32924	2.58936	1.3726	543	1920	1728	7573	0.314236	0.253532	3.75331e-07	5.22592e-09	6.83861e-14
		cl2	RNASE1	1.75381	0.703439	2.4932	1.318	868	2697	1728	7573	0.502315	0.356134	7.05992e-29	6.79332e-12	4.39008e-38
		cl2	ICAM2	1.02456	0.450861	2.27246	1.18425	600	2352	1728	7573	0.347222	0.310577	0.00347865	0.000198992	1.05103e-05
		cl2	PKIG	0.732022	0.339342	2.15718	1.10915	608	2427	1728	7573	0.351852	0.320481	0.0123667	1.84249e-05	3.7128e-06
		cl2	CA2	1.19615	0.57725	2.07215	1.05113	734	2892	1728	7573	0.424769	0.381883	0.00103683	1.38395e-41	1.46294e-42
		cl2	CTTN	0.637007	0.323217	1.97083	0.978805	524	2007	1728	7573	0.303241	0.26502	0.00149193	6.40946e-48	1.11091e-48
		cl2	TUBB6	1.04477	0.546816	1.91065	0.934063	807	3140	1728	7573	0.467014	0.414631	8.16187e-05	1.27638e-06	2.49866e-09
		cl2	HDAC7	0.781688	0.43097	1.81379	0.859004	719	2901	1728	7573	0.416088	0.383071	0.0118807	8.24876e-14	3.48482e-14
		cl2	EPCAM	0.445644	0.265935	1.67576	0.744818	548	2051	1728	7573	0.31713	0.270831	0.00012632	2.37216e-06	6.87051e-09
	Late Erythroid 1	cl3	FAM83A	0.582048	0.0817815	7.11712	2.83129	502	570	1292	8009	0.388545	0.0711699	3.8962e-178	2.6989e-119	7.17694e-294
		cl3	HBA2	60.3038	9.48289	6.35922	2.66885	1119	5040	1292	8009	0.866099	0.629292	4.92924e-71	3.06204e-191	9.07971e-259
		cl3	HBM	1.39135	0.235973	5.89622	2.55979	581	1118	1292	8009	0.44969	0.139593	1.67918e-130	2.52332e-140	2.63232e-267
		cl3	SOD3	0.386949	0.0697397	5.54847	2.47209	482	617	1292	8009	0.373065	0.0770383	1.54006e-154	2.52433e-120	2.45134e-271
		cl3	HBZ	485.045	91.3833	5.3078	2.40812	1284	7847	1292	8009	0.993808	0.979773	0.000124299	9.15135e-124	3.33628e-125
		cl3	C17orf99	0.630691	0.122932	5.1304	2.35907	567	826	1292	8009	0.438854	0.103134	7.47461e-169	2.08971e-67	8.46062e-233
		cl3	ESPN	0.34399	0.0670834	5.1278	2.35834	454	604	1292	8009	0.351393	0.0754152	2.51554e-139	2.01647e-138	3.23218e-274
		cl3	HEMGN	2.49348	0.531261	4.69352	2.23067	831	1790	1292	8009	0.643189	0.223499	1.41226e-190	8.38101e-106	8.04968e-293
		cl3	CA1	2.69952	0.586756	4.60076	2.20187	568	1251	1292	8009	0.439628	0.156199	2.61811e-106	1.47083e-162	2.37496e-265
		cl3	SLC4A1	3.59585	0.823335	4.36742	2.12678	900	2029	1292	8009	0.696594	0.25334	1.16767e-205	2.3837e-90	1.89058e-292
		cl3	SMIM5	0.43467	0.100086	4.34298	2.11868	608	966	1292	8009	0.470588	0.120614	2.73789e-170	6.91758e-102	1.18252e-268
		cl3	HBE1	53.484	13.451	3.9762	1.99139	1189	5995	1292	8009	0.920279	0.748533	8.82607e-51	4.58338e-155	1.9079e-202
		cl3	HMBS	2.71599	0.692063	3.92448	1.9725	998	3293	1292	8009	0.772446	0.411162	4.46678e-133	4.62041e-80	1.00803e-209
		cl3	AC073349.1	0.853782	0.224369	3.80526	1.92799	724	1487	1292	8009	0.560372	0.185666	1.99627e-163	2.52527e-116	3.2354e-276
		cl3	HBA1	110.689	29.2468	3.78464	1.92016	1224	6851	1292	8009	0.947368	0.855413	2.42382e-23	6.84895e-127	5.7036e-147
		cl3	ALAS2	6.35286	1.87024	3.39681	1.76418	979	3612	1292	8009	0.75774	0.450993	1.06977e-96	1.93654e-71	7.9718e-165
		cl3	COL1A1	4.88015	1.46737	3.32577	1.73369	417	1905	1292	8009	0.322755	0.237857	1.66905e-10	1.62057e-91	6.2905e-99
		cl3	ATF5	1.33522	0.408414	3.26928	1.70897	589	2127	1292	8009	0.455882	0.265576	1.5858e-41	1.2772e-52	4.34315e-91
		cl3	AC130456.3	0.302766	0.0935154	3.23761	1.69493	488	960	1292	8009	0.377709	0.119865	1.17716e-101	1.43003e-223	1.25492674043677e-321
		cl3	CITED4	0.862802	0.27313	3.15894	1.65944	743	2111	1292	8009	0.575077	0.263578	7.88003e-104	9.91118e-09	2.00589e-109
	HSPC	cl4	ROBO2	0.553928	0.0940518	5.8896	2.55817	432	674	1141	8160	0.378615	0.082598	1.42397e-136	5.47398e-73	3.74295e-206
		cl4	DHRS9	0.747948	0.159255	4.69653	2.2316	388	743	1141	8160	0.340053	0.0910539	1.08028e-98	2.77385e-51	1.02778e-146
		cl4	WNT5B	0.645775	0.161611	3.99586	1.99851	540	1339	1141	8160	0.473269	0.164093	6.75768e-110	6.37104e-71	1.78244e-177
		cl4	HBD	3.40004	0.919576	3.6974	1.88651	361	1053	1141	8160	0.316389	0.129044	1.5164e-51	5.71906e-75	2.50602e-123
		cl4	CYTL1	0.863947	0.267968	3.22407	1.68888	617	1686	1141	8160	0.540754	0.206618	9.39273e-116	8.22863e-68	3.24869e-180
		cl4	TRIM6	0.328095	0.111683	2.93773	1.5547	376	1054	1141	8160	0.329535	0.129167	1.03955e-57	3.84498e-07	5.87486e-62
		cl4	DOK4	1.31982	0.47203	2.79605	1.48339	359	1271	1141	8160	0.314636	0.15576	5.02391e-35	4.34388e-40	3.72328e-72
		cl4	NOSTRIN	0.787327	0.290148	2.71354	1.44017	504	1998	1141	8160	0.441718	0.244853	3.29819e-41	1.18034e-25	5.90219e-64
		cl4	IGDCC3	3.2897	1.2489	2.63407	1.39729	401	1909	1141	8160	0.351446	0.233946	9.39918e-17	4.96239e-25	4.37814e-39
		cl4	CMBL	0.491555	0.188296	2.61054	1.38435	531	1781	1141	8160	0.465381	0.21826	1.81831e-65	2.20935e-26	8.40196e-89
		cl4	MYB	0.716416	0.277154	2.5849	1.37011	557	1869	1141	8160	0.488168	0.229044	5.33022e-70	4.02423e-27	4.74657e-94
		cl4	ALDH1A1	1.09752	0.426225	2.57498	1.36456	433	1410	1141	8160	0.379492	0.172794	1.19814e-52	5.15386e-56	1.53054e-105
		cl4	GAD1	0.883994	0.344419	2.56663	1.35987	479	1116	1141	8160	0.419807	0.136765	6.32351e-102	3.10159e-28	5.83209e-127
		cl4	CD24	3.96008	1.55232	2.55107	1.3511	880	2998	1141	8160	0.771253	0.367402	3.11081e-149	2.02927e-14	2.36397e-160
		cl4	MDK	9.061	3.74985	2.41636	1.27284	762	3587	1141	8160	0.667835	0.439583	8.67469e-48	9.95805e-40	1.72048e-84
		cl4	AC068587.4	0.976963	0.409264	2.38712	1.25527	616	2749	1141	8160	0.539877	0.336887	3.42449e-39	2.46026e-18	1.09625e-54
		cl4	C1orf21	0.6772	0.286981	2.35974	1.23863	441	1443	1141	8160	0.386503	0.176838	2.04836e-53	8.18127e-40	3.55812e-90
		cl4	FBN1	0.645394	0.275086	2.34615	1.2303	378	1107	1141	8160	0.331288	0.135662	4.55804e-54	2.34954e-48	2.50054e-99
		cl4	BAMBI	1.53171	0.655725	2.3359	1.22398	417	1622	1141	8160	0.365469	0.198775	1.38382e-33	6.79709e-23	1.20117e-53
		cl4	CTNNBL1	1.1138	0.478452	2.32793	1.21905	747	3373	1141	8160	0.654689	0.413358	3.46967e-53	9.17569e-19	5.19973e-69
	Megakaryocyte 1	cl5	SELP	1.20442	0.0358484	33.5975	5.07028	504	182	905	8396	0.556906	0.021677	0	8.45082e-111	0
		cl5	CLEC1B	1.90895	0.0584926	32.6357	5.02838	349	113	905	8396	0.385635	0.0134588	9.88374e-278	5.78943e-136	0
		cl5	HPSE	1.04668	0.0356573	29.354	4.87549	383	133	905	8396	0.423204	0.0158409	2.73162e-303	1.53151e-129	0
		cl5	TMEM40	1.26171	0.04317	29.2265	4.86921	453	137	905	8396	0.500552	0.0163173	0	4.12257e-168	0
		cl5	PPBP	31.8506	1.09311	29.1376	4.86481	559	1801	905	8396	0.61768	0.214507	5.07979e-133	2.29716e-169	8.09748e-299
		cl5	PDZK1IP1	0.87253	0.032031	27.2402	4.76766	290	195	905	8396	0.320442	0.0232253	2.08366e-180	6.41321e-68	7.60951e-245
		cl5	TREML1	0.708321	0.0280741	25.2304	4.65709	325	52	905	8396	0.359116	0.00619343	3.95982e-293	3.52012e-264	0
		cl5	GP6	0.447263	0.0183353	24.3936	4.60843	337	88	905	8396	0.372376	0.0104812	4.30624e-280	1.58369e-172	0
		cl5	LGALSL	7.45971	0.318742	23.4036	4.54866	709	1056	905	8396	0.783425	0.125774	0	2.33799e-154	0
		cl5	ABCC3	1.01338	0.04404	23.0106	4.52422	477	198	905	8396	0.527072	0.0235827	0	0	0
		cl5	PF4	34.8602	1.53946	22.6444	4.50108	604	2066	905	8396	0.667403	0.24607	5.03343e-139	1.56063e-181	5.77966144588247e-317
		cl5	GP1BB	10.6879	0.481844	22.1812	4.47127	711	1712	905	8396	0.785635	0.203907	1.32791e-270	0	0
		cl5	CMTM5	5.06572	0.246811	20.5246	4.35929	711	1115	905	8396	0.785635	0.132801	0	2.2221e-150	0
		cl5	ITGB3	1.96923	0.0967849	20.3465	4.34671	611	333	905	8396	0.675138	0.0396617	0	9.31452e-203	0
		cl5	GP1BA	0.897247	0.0457714	19.6028	4.29299	500	265	905	8396	0.552486	0.0315626	0	3.26261e-90	0
		cl5	PF4V1	2.46841	0.12742	19.3723	4.27592	288	264	905	8396	0.318232	0.0314435	2.68632e-156	0	0
		cl5	C1orf116	0.333967	0.017472	19.1145	4.25659	285	131	905	8396	0.314917	0.0156027	5.96249e-202	1.30342e-201	0
		cl5	ADRA2A	0.731711	0.0383415	19.084	4.25429	364	131	905	8396	0.40221	0.0156027	9.60286e-284	5.66328e-52	0
		cl5	GP9	6.27737	0.338547	18.5421	4.21273	676	1380	905	8396	0.746961	0.164364	3.01959e-284	1.26385e-130	0
		cl5	MMRN1	2.17637	0.11776	18.4814	4.208	612	373	905	8396	0.676243	0.0444259	0	1.2659e-57	0
	Late Erythroid 2	cl6	MT2A	19.5004	1.79241	10.8794	3.44353	315	3465	664	8637	0.474398	0.401181	0.00025861	1.00659e-28	1.9192e-30
		cl6	SLC25A37	32.5948	6.04522	5.39183	2.43078	619	6006	664	8637	0.932229	0.69538	2.27117e-48	3.38652e-29	1.35567e-74
		cl6	AC003102.1	0.425719	0.0813572	5.23272	2.38756	215	887	664	8637	0.323795	0.102698	7.12173e-49	7.70185e-19	8.42346e-65
		cl6	AL359504.2	0.488682	0.110552	4.4204	2.14418	277	1117	664	8637	0.417169	0.129327	2.94083e-68	6.01296e-59	5.13791e-124
		cl6	AC092490.1	1.95828	0.47633	4.1112	2.03956	423	2580	664	8637	0.637048	0.298715	1.83787e-66	2.11559e-15	7.2379e-79
		cl6	FOXH1	0.375656	0.104272	3.60267	1.84907	226	1211	664	8637	0.340361	0.140211	2.70393e-35	1.09971e-59	6.43337e-92
		cl6	SLC2A1	2.31778	0.679379	3.41162	1.77046	515	3668	664	8637	0.775602	0.424684	1.41163e-70	1.65783e-129	1.07268e-196
		cl6	CLN8	0.416537	0.125262	3.32533	1.7335	203	1296	664	8637	0.305723	0.150052	4.30793e-22	9.8521e-35	5.45378e-54
		cl6	AC130456.3	0.348724	0.105197	3.31497	1.72899	219	1229	664	8637	0.329819	0.142295	3.04541e-31	2.89597e-99	2.62959e-127
		cl6	XK	0.473572	0.147873	3.20256	1.67923	261	1537	664	8637	0.393072	0.177955	1.72325e-35	1.47084e-27	3.62023e-60
		cl6	CREBRF	0.779806	0.243881	3.19749	1.67694	313	1838	664	8637	0.471386	0.212805	2.85888e-45	6.52075e-22	2.84007e-64
		cl6	MSMO1	2.65206	0.849756	3.12096	1.64199	492	4106	664	8637	0.740964	0.475397	6.27059e-41	1.35592e-78	2.32003e-116
		cl6	GDF15	2.86886	0.97819	2.93282	1.55229	411	2625	664	8637	0.618976	0.303925	6.52274e-58	1.42542e-15	1.55139e-70
		cl6	ATP1B2	0.304465	0.104525	2.91284	1.54243	204	1118	664	8637	0.307229	0.129443	5.74156e-30	7.13939e-88	1.10263e-114
		cl6	SLC4A1	3.00048	1.0707	2.80236	1.48664	471	2458	664	8637	0.709337	0.28459	1.85356e-104	0.00110451	5.04981e-105
		cl6	PKLR	0.978118	0.352648	2.77364	1.47178	404	2411	664	8637	0.608434	0.279148	2.56202e-64	6.2396e-90	5.64026e-151
		cl6	HIST1H2AC	1.24156	0.46255	2.68417	1.42448	340	2272	664	8637	0.512048	0.263054	4.83749e-39	1.86778e-09	9.87775e-46
		cl6	CA1	2.10459	0.786114	2.6772	1.42073	280	1539	664	8637	0.421687	0.178187	5.36382e-44	1.39279e-29	1.24818e-70
		cl6	ZNF273	0.645649	0.241665	2.67167	1.41774	352	2333	664	8637	0.53012	0.270117	9.08215e-42	7.42425e-16	8.78851e-55
		cl6	ADAM8	0.412871	0.15542	2.65649	1.40952	244	1463	664	8637	0.36747	0.169388	2.48503e-31	1.66503e-94	1.18918e-122
	Mid Erythroid	cl7	PIF1	0.813604	0.0686927	11.8441	3.5661	300	583	519	8782	0.578035	0.0663858	7.23074e-185	4.60271e-86	2.0684e-267
		cl7	NEK2	1.22176	0.136524	8.94902	3.16173	361	1299	519	8782	0.695568	0.147916	5.88716e-160	3.81298e-23	9.41143e-180
		cl7	FAM72D	0.192369	0.0227831	8.44348	3.07784	162	285	519	8782	0.312139	0.0324527	1.08539e-94	2.0473e-30	6.34908e-122
		cl7	KIF20A	0.677722	0.0869344	7.79578	2.96269	316	904	519	8782	0.608863	0.102938	1.20638e-156	9.36993e-77	6.04836e-230
		cl7	AURKA	4.34057	0.587404	7.38942	2.88546	451	3244	519	8782	0.868979	0.369392	3.24788e-116	6.8203e-45	8.16544e-158
		cl7	HJURP	1.46079	0.223577	6.53371	2.7079	384	1688	519	8782	0.739884	0.192211	1.04958e-148	3.8718e-59	1.93529e-204
		cl7	CENPA	1.39245	0.218537	6.37168	2.67167	396	1513	519	8782	0.763006	0.172284	1.76093e-176	1.41654e-52	1.30976e-225
		cl7	CDCA2	1.06053	0.170269	6.22857	2.6389	375	1436	519	8782	0.722543	0.163516	2.46835e-161	1.19794e-57	1.48403e-215
		cl7	PLK1	1.59338	0.257185	6.19548	2.63122	414	1637	519	8782	0.797688	0.186404	4.0292e-185	7.78013e-17	1.45039e-198
		cl7	DEPDC1	1.5674	0.263159	5.95609	2.57437	393	1792	519	8782	0.757225	0.204054	1.94875e-149	1.0664e-235	0
		cl7	CDCA8	2.04619	0.356943	5.73253	2.51917	427	2323	519	8782	0.822736	0.264518	9.62057e-146	1.25782e-36	5.05308e-179
		cl7	KIF2C	1.75976	0.312173	5.63714	2.49496	409	2205	519	8782	0.788054	0.251082	1.74287e-135	6.78493e-66	5.45558e-198
		cl7	KIF18B	0.289052	0.0534728	5.40559	2.43445	190	663	519	8782	0.366089	0.0754953	2.97375e-71	1.14201e-59	1.0158e-127
		cl7	KIF23	1.04159	0.193975	5.3697	2.42484	359	1484	519	8782	0.691715	0.168982	3.52601e-141	1.326e-210	0
		cl7	TOP2A	7.98272	1.48975	5.35844	2.42181	493	3877	519	8782	0.949904	0.441471	6.10057e-132	2.23974e-210	0
		cl7	CDC20	2.82925	0.532769	5.31046	2.40884	434	2711	519	8782	0.836224	0.3087	1.35891e-128	6.50606e-45	3.51143e-170
		cl7	KIF14	0.923871	0.17471	5.28804	2.40273	372	1433	519	8782	0.716763	0.163175	1.56732e-158	9.5564e-59	7.45831e-214
		cl7	ARHGEF39	0.524853	0.0995251	5.27358	2.39878	300	1092	519	8782	0.578035	0.124345	1.38464e-121	3.31161e-33	1.62357e-151
		cl7	MXD3	0.79466	0.151398	5.24881	2.39199	331	1353	519	8782	0.637765	0.154065	3.02198e-126	2.24597e-46	2.68185e-169
		cl7	GTSE1	1.83592	0.353991	5.18635	2.37472	422	2039	519	8782	0.813102	0.232179	1.20782e-160	6.52869e-08	3.04197e-165
	Monocyte/Neutrophil	cl8	CLC	130.619	1.12279	116.334	6.86212	351	2239	419	8882	0.837709	0.252083	1.33962e-132	5.08712e-161	4.59141e-290
		cl8	AC244502.1	0.573661	0.0126736	45.2644	5.5003	245	98	419	8882	0.584726	0.0110336	5.37251e-282	3.7871e-170	0
		cl8	PRG3	27.301	0.622824	43.8342	5.45399	344	1426	419	8882	0.821002	0.160549	9.0191e-183	6.00857e-75	3.20314e-254
		cl8	TRDC	2.34268	0.0560463	41.7991	5.3854	331	292	419	8882	0.789976	0.0328755	0	1.49715e-114	0
		cl8	EPX	9.30771	0.25886	35.9565	5.16818	319	629	419	8882	0.761337	0.0708174	1.39468e-245	6.45816e-59	6.29402e-301
		cl8	MS4A3	4.48742	0.134942	33.2546	5.05548	353	497	419	8882	0.842482	0.0559559	0	3.278e-57	0
		cl8	CEBPE	0.714197	0.0214945	33.227	5.05428	140	113	419	8882	0.334129	0.0127224	1.79314e-127	3.54903e-202	0
		cl8	OSM	1.32545	0.0425493	31.1508	4.9612	154	225	419	8882	0.367542	0.0253321	1.20477e-114	6.80839e-179	5.52487e-290
		cl8	CR1	1.37321	0.0485541	28.2821	4.82182	261	489	419	8882	0.622912	0.0550552	1.33303e-191	1.32945e-25	8.82178e-214
		cl8	PRG2	452.907	16.8826	26.8268	4.7456	419	7798	419	8882	1	0.877955	1.51622e-23	9.13023e-240	8.36078e-260
		cl8	IL5RA	0.873156	0.0339089	25.75	4.6865	269	208	419	8882	0.642005	0.0234181	6.17663e-272	1.78198e-74	0
		cl8	HSH2D	0.452008	0.0206134	21.9279	4.45469	200	192	419	8882	0.477327	0.0216168	1.56089e-179	9.10021e-257	0
		cl8	RAB44	0.246136	0.0116021	21.2149	4.407	131	111	419	8882	0.312649	0.0124972	6.0105e-117	7.05201e-76	1.87199e-189
		cl8	ADGRG3	0.443522	0.021118	21.0021	4.39246	167	205	419	8882	0.398568	0.0230804	1.98712e-134	1.58124e-121	1.84446e-252
		cl8	PRSS57	3.58572	0.175746	20.4028	4.3507	314	715	419	8882	0.749403	0.0804999	1.47414e-224	4.08611e-29	3.50421e-250
		cl8	HVCN1	1.17979	0.0626625	18.8276	4.23478	310	549	419	8882	0.739857	0.0618104	5.25426e-247	9.03473e-64	3.38583e-307
		cl8	TRGC2	0.215861	0.0119451	18.0711	4.17561	130	138	419	8882	0.310263	0.015537	1.0198e-107	4.97974e-299	0
		cl8	TRGC1	0.668342	0.0424997	15.7258	3.97506	241	298	419	8882	0.575179	0.033551	3.03512e-205	2.34486e-69	4.48328e-271
		cl8	SRGN	30.3417	1.93716	15.663	3.96928	416	2816	419	8882	0.99284	0.317046	3.82867e-193	9.18206e-49	1.94993e-238
		cl8	CEBPA	0.800013	0.052602	15.2088	3.92683	259	338	419	8882	0.618138	0.0380545	6.2495e-220	1.25824e-39	4.68113e-256
	Eo/Baso/Mast Prog.	cl9	KRT1	2.87582	0.0219423	131.063	7.03411	235	84	411	8890	0.571776	0.00944882	5.64909e-277	1.87844e-82	0
		cl9	TPSB2	2.73793	0.0286899	95.4317	6.5764	257	140	411	8890	0.625304	0.015748	1.3526e-283	1.11904e-46	0
		cl9	AL157895.1	6.02125	0.0696319	86.4726	6.43417	346	336	411	8890	0.841849	0.0377953	0	5.07923e-152	0
		cl9	KRT77	0.851074	0.0105155	80.9348	6.33869	150	41	411	8890	0.364964	0.00461192	1.65223e-175	2.45673e-173	0
		cl9	HPGD	27.9926	0.365879	76.508	6.25754	328	732	411	8890	0.798054	0.0823397	8.06616e-247	0	0
		cl9	HPGDS	4.5224	0.0719768	62.8314	5.97341	304	303	411	8890	0.739659	0.0340832	6.18741e-300	6.7303e-122	0
		cl9	FST	7.06054	0.128513	54.94	5.77979	279	473	411	8890	0.678832	0.0532058	6.66355e-222	2.00906e-26	7.62345e-245
		cl9	ADCYAP1	9.4723	0.235656	40.1955	5.32896	345	656	411	8890	0.839416	0.0737908	4.64246e-286	1.51578e-76	0
		cl9	SLC18A2	3.23251	0.0898955	35.9586	5.16826	322	511	411	8890	0.783455	0.0574803	2.54621e-277	1.91177e-30	3.43816e-304
		cl9	AL078590.2	0.506694	0.0145197	34.897	5.12503	164	151	411	8890	0.399027	0.0169854	3.37119e-147	1.95127e-140	4.34127e-284
		cl9	RHEX	1.85845	0.058475	31.782	4.99014	194	226	411	8890	0.472019	0.0254218	1.81078e-164	1.85319e-97	2.016e-258
		cl9	TNFSF10	8.85912	0.361872	24.4814	4.61361	394	1284	411	8890	0.958637	0.144432	2.55428e-283	9.19309e-72	0
		cl9	IL1RL1	4.9061	0.203655	24.0902	4.59038	389	649	411	8890	0.946472	0.0730034	0	0	0
		cl9	OTULINL	1.00874	0.042293	23.8513	4.576	239	380	411	8890	0.581509	0.0427447	4.30251e-187	3.62155e-197	0
		cl9	KIT	1.80978	0.0779693	23.2114	4.53676	232	723	411	8890	0.564477	0.0813273	8.94709e-128	9.68159e-260	0
		cl9	CYTIP	1.20781	0.0529721	22.8009	4.51102	223	365	411	8890	0.542579	0.0410574	7.88888e-170	2.0738e-16	6.97728e-183
		cl9	CPA3	6.57231	0.299556	21.9402	4.4555	250	374	411	8890	0.608273	0.0420697	9.07355e-203	1.02227e-96	6.37464e-296
		cl9	P2RY14	0.613588	0.0311706	19.6848	4.29901	177	225	411	8890	0.430657	0.0253093	1.82045e-143	3.56774e-38	2.7012e-178
		cl9	BATF	0.451119	0.0233157	19.3483	4.27414	145	256	411	8890	0.352798	0.0287964	5.18748e-100	6.67556e-97	1.56201e-193
		cl9	LIF	0.662127	0.0347461	19.0562	4.25219	166	189	411	8890	0.403893	0.0212598	5.73195e-139	2.19356e-158	8.57926e-294
	Monocyte	cl10	IL1RN	11.3815	0.0642449	177.159	7.4689	234	215	327	8974	0.715596	0.0239581	1.19552e-257	1.09859e-303	0
		cl10	MCEMP1	0.852373	0.00611303	139.435	7.12345	113	39	327	8974	0.345566	0.00434589	3.02892e-138	4.799e-220	0
		cl10	S100A9	93.9005	0.684333	137.215	7.10029	319	1625	327	8974	0.975535	0.181079	2.01737e-212	6.48793e-122	0
		cl10	CLEC5A	0.398256	0.00335328	118.766	6.89198	103	18	327	8974	0.314985	0.00200579	3.58101e-137	2.87412e-65	4.77345e-199
		cl10	FPR2	0.457406	0.0038647	118.355	6.88697	129	28	327	8974	0.394495	0.00312012	4.71997e-170	9.8804e-163	0
		cl10	S100A12	4.18252	0.0359468	116.353	6.86237	167	70	327	8974	0.510703	0.00780031	6.53281e-205	2.76698e-170	0
		cl10	C1QC	4.05419	0.0377574	107.375	6.74651	170	97	327	8974	0.519878	0.010809	6.53304e-197	0	0
		cl10	GPR84	0.560723	0.00532444	105.311	6.71852	135	29	327	8974	0.412844	0.00323156	7.8955e-179	0	0
		cl10	S100A8	105.52	1.03892	101.567	6.66629	308	2076	327	8974	0.941896	0.231335	2.66872e-161	8.31039e-140	1.53246e-297
		cl10	HLA-DRA	6.91941	0.0704409	98.2301	6.61809	142	170	327	8974	0.434251	0.0189436	5.54905e-132	4.67303e-199	0
		cl10	FPR1	0.669776	0.00688792	97.2391	6.60346	125	34	327	8974	0.382263	0.00378872	1.22719e-159	6.17557e-110	4.68639e-266
		cl10	FCN1	2.24301	0.02325	96.4736	6.59206	185	75	327	8974	0.565749	0.00835748	1.42396e-231	0	0
		cl10	RETN	12.3332	0.131822	93.5598	6.54782	225	296	327	8974	0.688073	0.0329842	9.75972e-221	8.3795e-93	5.88506075662566e-310
		cl10	MNDA	3.21437	0.0348181	92.319	6.52856	220	102	327	8974	0.672783	0.0113662	2.19081e-277	2.40931e-87	0
		cl10	MS4A7	2.07302	0.0233087	88.9376	6.47472	162	49	327	8974	0.495413	0.00546022	9.21076e-209	5.69941e-241	0
		cl10	CD86	0.712805	0.00805255	88.5192	6.46792	186	101	327	8974	0.568807	0.0112547	1.3742e-220	2.7159e-57	2.37928e-274
		cl10	C1QA	3.4228	0.0407538	83.9871	6.3921	143	89	327	8974	0.437309	0.00991754	3.63563e-159	2.8835e-45	4.91016e-201
		cl10	CLEC7A	2.15122	0.0256703	83.8018	6.38891	258	113	327	8974	0.788991	0.0125919	0	2.17369e-103	0
		cl10	CD14	9.74109	0.118664	82.0897	6.35913	226	342	327	8974	0.691131	0.0381101	7.68382e-212	2.71693e-82	1.40899e-290
		cl10	S100B	9.20445	0.112886	81.5376	6.34939	286	275	327	8974	0.874618	0.0306441	0	3.31999e-132	0
	Megakaryocyte 2	cl11	NTS	0.765388	0.0846689	9.03977	3.17629	33	434	108	9193	0.305556	0.0472098	8.2803e-18	1.39779e-18	9.42646e-34
		cl11	LRRC75A	6.18349	0.980516	6.30636	2.65681	103	4424	108	9193	0.953704	0.481236	2.03295e-26	1.23099e-19	2.59511e-43
		cl11	SIGLEC6	1.42596	0.308645	4.62006	2.20791	51	1102	108	9193	0.472222	0.119874	3.74624e-19	1.42143e-25	5.35919e-42
		cl11	C1orf56	1.86602	0.405881	4.59746	2.20084	67	2889	108	9193	0.62037	0.314261	9.98725e-11	2.72328e-08	1.12725e-16
		cl11	UBASH3B	1.06434	0.234327	4.5421	2.18336	46	1532	108	9193	0.425926	0.166649	2.79045e-10	3.18119e-11	4.18734e-19
		cl11	APOC2	1.09377	0.242696	4.50674	2.17208	35	517	108	9193	0.324074	0.0562384	2.01647e-17	1.77891e-22	3.2113e-37
		cl11	TAFA2	0.824611	0.243929	3.38054	1.75725	38	1359	108	9193	0.351852	0.14783	1.67578e-07	4.833e-11	3.26835e-16
		cl11	THBS1	6.99794	2.1028	3.32792	1.73462	90	2245	108	9193	0.833333	0.244208	2.49674e-37	1.01024e-14	2.96389e-49
		cl11	ITPR2	0.789079	0.237629	3.32063	1.73146	41	2146	108	9193	0.37963	0.233438	0.000817416	3.7866e-12	1.06503e-13
		cl11	ANGPT1	1.26582	0.394033	3.21247	1.68368	48	1788	108	9193	0.444444	0.194496	5.16627e-09	0.000157181	2.34185e-11
		cl11	STXBP5	2.26114	0.740588	3.05317	1.61031	67	3018	108	9193	0.62037	0.328293	7.86283e-10	4.34083e-07	1.24967e-14
		cl11	SLC40A1	2.7217	0.903242	3.01326	1.59132	68	4046	108	9193	0.62963	0.440117	0.000122423	1.59657e-14	8.16548e-17
		cl11	ABHD2	0.820637	0.273702	2.99828	1.58414	41	2630	108	9193	0.37963	0.286087	0.041439	1.2368e-15	1.97369e-15
		cl11	ITGB3	0.798801	0.27287	2.92741	1.54962	33	911	108	9193	0.305556	0.0990971	3.27177e-09	0.00047409	4.37291e-11
		cl11	PIK3CB	1.04707	0.358859	2.91779	1.54487	43	2629	108	9193	0.398148	0.285978	0.0135284	1.88515e-27	1.70459e-27
		cl11	TET2	0.755431	0.261354	2.89045	1.53129	36	2250	108	9193	0.333333	0.244751	0.0422766	8.50812e-13	1.14944e-12
		cl11	CDC42SE1	1.67466	0.586018	2.85769	1.51485	65	4209	108	9193	0.601852	0.457848	0.00341202	4.20059e-06	2.73188e-07
		cl11	CELF2	1.28851	0.451379	2.8546	1.51329	56	2385	108	9193	0.518519	0.259437	1.4016e-08	1.16873e-12	7.62666e-19
		cl11	PMP22	1.55878	0.552065	2.82354	1.49751	53	2416	108	9193	0.490741	0.262809	4.92216e-07	1.6502e-09	2.90354e-14
		cl11	MYB	0.910477	0.324233	2.8081	1.48959	42	2384	108	9193	0.388889	0.259328	0.00387914	1.19863e-05	8.31539e-07
Stromal	Fibroblast 1	cl1	TMEM229A	0.64968	0.074014	8.7778	3.13386	150	66	435	1263	0.344828	0.0522565	1.25361e-48	2.46476e-27	5.33205e-73
		cl1	DLX1	1.05919	0.123996	8.5421	3.09459	214	106	435	1263	0.491954	0.0839272	9.43712e-70	8.36488e-06	1.35484e-72
		cl1	PALMD	1.04919	0.128838	8.1435	3.02565	186	121	435	1263	0.427586	0.0958036	3.01438e-48	1.83565e-06	6.8408e-52
		cl1	LRRN3	1.41127	0.180605	7.81415	2.96609	236	162	435	1263	0.542529	0.128266	4.37104e-63	3.59388e-08	2.54061e-68
		cl1	DLX2	0.689756	0.0909285	7.5857	2.92328	169	86	435	1263	0.388506	0.0680918	3.38645e-51	1.1613e-15	5.96202e-64
		cl1	CPE	2.03528	0.333554	6.10182	2.60924	239	258	435	1263	0.549425	0.204276	6.45048e-40	2.04456e-07	1.40644e-44
		cl1	GNG8	0.712322	0.135169	5.26985	2.39776	158	151	435	1263	0.363218	0.119557	6.1285e-27	1.63143e-13	9.0785e-38
		cl1	TWIST1	4.33336	0.840132	5.15795	2.3668	336	362	435	1263	0.772414	0.286619	2.48869e-71	3.55772e-59	2.63989e-127
		cl1	SLCO3A1	0.738738	0.164515	4.49041	2.16685	169	166	435	1263	0.388506	0.131433	2.27118e-28	0.000977919	1.58986e-29
		cl1	BGN	6.48098	1.4591	4.44176	2.15113	374	568	435	1263	0.85977	0.449723	1.77649e-54	4.17308e-06	1.01677e-57
		cl1	TFAP2A	2.47628	0.57714	4.29061	2.10118	330	309	435	1263	0.758621	0.244656	1.29971e-80	4.3347e-05	1.09855e-82
		cl1	MEIS2	8.55187	1.99529	4.28603	2.09964	415	824	435	1263	0.954023	0.652415	2.77725e-42	1.20542e-06	3.69309e-46
		cl1	GLI3	2.61777	0.614502	4.25998	2.09085	324	490	435	1263	0.744828	0.387965	1.3233e-38	2.08475e-31	4.38263e-67
		cl1	TGFB2	0.700104	0.16534	4.23433	2.08213	134	162	435	1263	0.308046	0.128266	4.0633e-16	1.87712e-33	8.52695e-47
		cl1	LPL	9.0329	2.17865	4.1461	2.05176	397	559	435	1263	0.912644	0.442597	2.11059e-74	4.06325e-20	1.84633e-91
		cl1	EDNRA	0.691906	0.167324	4.13513	2.04793	154	160	435	1263	0.354023	0.126683	1.29977e-23	8.89114e-14	9.67833e-35
		cl1	FREM2	1.44458	0.357445	4.0414	2.01485	272	256	435	1263	0.625287	0.202692	1.53495e-57	2.17292e-38	7.28906e-93
		cl1	DDR2	0.942596	0.234401	4.02129	2.00766	197	241	435	1263	0.452874	0.190816	3.03568e-25	4.18767e-05	8.58534e-28
		cl1	SFRP2	1.35746	0.337795	4.01859	2.00669	165	195	435	1263	0.37931	0.154394	3.28578e-21	8.25428e-13	2.06091e-31
		cl1	ADAM12	1.17535	0.304805	3.85606	1.94713	216	245	435	1263	0.496552	0.193983	3.69513e-32	1.254e-20	5.52342e-50
		cl1	SPHK1	0.821928	0.223066	3.68469	1.88154	178	230	435	1263	0.409195	0.182106	3.49818e-20	1.64011e-16	4.71305e-34
		cl1	PRRX2	1.3607	0.371466	3.66305	1.87304	253	324	435	1263	0.581609	0.256532	1.05661e-33	4.61018e-36	7.7108e-67
		cl1	CPED1	0.782397	0.219738	3.56059	1.83212	169	194	435	1263	0.388506	0.153603	6.50287e-23	8.37413e-26	5.98085e-46
		cl1	NR2F1	1.51061	0.42447	3.55882	1.8314	200	218	435	1263	0.45977	0.172605	9.58415e-31	1.46593e-11	1.33565e-39
		cl1	MSX2	2.73392	0.784958	3.48289	1.80028	332	443	435	1263	0.763218	0.350752	2.30594e-51	2.36288e-12	7.86608e-61
	Endothelial	cl2	ESM1	11.2105	0.0287397	390.07	8.60759	194	33	378	1320	0.513228	0.025	5.11302e-111	8.07616e-29	1.31991e-136
		cl2	MYCT1	1.56697	0.00607647	257.875	8.01053	247	11	378	1320	0.653439	0.00833333	4.48167e-182	1.29007e-14	2.60494e-193
		cl2	CLDN5	5.57906	0.0232122	240.35	7.90899	261	29	378	1320	0.690476	0.0219697	1.32226e-176	1.63839e-48	1.11786e-221
		cl2	DIPK2B	2.65032	0.0114522	231.425	7.8544	285	9	378	1320	0.753968	0.00681818	3.46517e-226	2.53087e-103	0
		cl2	FCN3	1.15337	0.00788096	146.349	7.19327	135	9	378	1320	0.357143	0.00681818	3.08268e-85	1.14733e-96	1.47312e-178
		cl2	ADGRF5	1.37609	0.00953804	144.274	7.17267	210	12	378	1320	0.555556	0.00909091	5.09425e-145	1.03909e-195	0
		cl2	CD93	3.62225	0.0268483	134.916	7.07591	290	33	378	1320	0.767196	0.025	2.8098e-204	7.64367e-18	1.09342e-218
		cl2	CD34	2.1977	0.016837	130.528	7.02822	254	22	378	1320	0.671958	0.0166667	2.04255e-176	1.92014e-202	0
		cl2	ARHGEF15	0.565774	0.0044207	127.983	6.99981	147	4	378	1320	0.388889	0.0030303	4.2597e-101	1.12697e-20	1.33476e-118
		cl2	GPR4	0.615001	0.00491777	125.057	6.96644	175	9	378	1320	0.462963	0.00681818	9.53412e-118	2.28787e-76	9.6984e-191
		cl2	DLL4	1.91994	0.01628	117.932	6.88182	260	18	378	1320	0.687831	0.0136364	5.2591e-187	4.26781e-84	1.39582e-267
		cl2	GIMAP4	2.17598	0.0202561	107.423	6.74716	245	26	378	1320	0.648148	0.019697	2.36937e-163	1.14059e-38	1.25078e-198
		cl2	CLEC14A	2.08123	0.0225253	92.3954	6.52975	238	25	378	1320	0.62963	0.0189394	1.71901e-157	1.39999e-129	1.58514e-283
		cl2	CDH5	3.33508	0.0372261	89.5899	6.48526	312	27	378	1320	0.825397	0.0204545	6.71214e-237	8.03255e-37	3.38548e-270
		cl2	PTPRB	0.732987	0.00819419	89.4521	6.48304	173	10	378	1320	0.457672	0.00757576	7.50156e-115	9.18704e-21	2.13587e-132
		cl2	TM4SF18	3.76274	0.0435051	86.4895	6.43445	253	52	378	1320	0.669312	0.0393939	1.43707e-149	8.30348e-17	4.54337e-163
		cl2	BCL6B	1.00676	0.0117088	85.9827	6.42597	212	12	378	1320	0.560847	0.00909091	7.32985e-147	2.64755e-97	1.08648e-240
		cl2	STAB1	0.706101	0.00889436	79.3876	6.31084	142	12	378	1320	0.375661	0.00909091	1.68158e-87	9.32422e-135	7.98742e-219
		cl2	GJA4	3.40512	0.0468307	72.7112	6.18411	260	41	378	1320	0.687831	0.0310606	5.82512e-165	9.17708e-44	2.55667e-205
		cl2	ESAM	5.65459	0.0781063	72.396	6.17784	316	86	378	1320	0.835979	0.0651515	6.46465e-194	3.17083e-39	1.0956e-229
		cl2	FLT4	0.675737	0.00970174	69.6511	6.12207	162	11	378	1320	0.428571	0.00833333	1.46889e-104	3.02803e-84	1.92322e-185
		cl2	CPM	0.821931	0.0121459	67.6715	6.08048	169	20	378	1320	0.44709	0.0151515	2.66486e-101	2.27087e-47	2.05741e-145
		cl2	SOX17	1.45515	0.0215353	67.5704	6.07832	219	27	378	1320	0.579365	0.0204545	8.16345e-138	6.17314e-80	2.51489e-214
		cl2	ROBO4	0.546319	0.00838209	65.1769	6.02629	154	8	378	1320	0.407407	0.00606061	1.65482e-101	1.54452e-72	1.0183e-170
		cl2	ECSCR	2.95055	0.0462869	63.7449	5.99424	296	63	378	1320	0.783069	0.0477273	2.71985e-186	5.35024e-77	8.78789e-260
	MSC 1	cl3	TFPI2	5.19532	0.158934	32.6885	5.03071	138	133	305	1393	0.452459	0.0954774	8.34148e-44	7.83193e-19	9.26922e-60
		cl3	PAPPA	0.86045	0.0346128	24.8593	4.63571	99	41	305	1393	0.32459	0.0294329	6.60209e-48	6.26181e-11	5.50376e-56
		cl3	SOD3	0.853684	0.0423171	20.1735	4.33439	131	52	305	1393	0.429508	0.0373295	5.82529e-67	2.18027e-15	2.37847e-79
		cl3	PDLIM3	0.887324	0.0675804	13.1299	3.71478	125	78	305	1393	0.409836	0.0559943	1.49658e-51	6.44805e-24	1.65427e-72
		cl3	STMN2	2.70551	0.206665	13.0913	3.71054	190	102	305	1393	0.622951	0.0732233	4.28211e-94	6.34618e-08	6.31987e-99
		cl3	LOX	0.707019	0.0549049	12.8772	3.68674	104	57	305	1393	0.340984	0.0409189	1.18468e-44	1.19049e-34	2.54227e-76
		cl3	CCDC68	1.39295	0.132031	10.5502	3.39919	174	132	305	1393	0.570492	0.0947595	1.2652e-69	9.86377e-10	2.25108e-76
		cl3	ITGA11	0.629329	0.0671787	9.36799	3.22774	119	70	305	1393	0.390164	0.0502513	3.1812e-50	9.02902e-12	4.0328e-59
		cl3	GLIPR1	0.508011	0.0579898	8.76035	3.13099	112	76	305	1393	0.367213	0.0545585	2.7543e-43	9.23514e-26	3.98441e-66
		cl3	FOXD1	0.582173	0.0708919	8.21213	3.03776	133	82	305	1393	0.436066	0.0588658	7.52993e-56	5.99114e-55	1.14035e-107
		cl3	SYT1	0.621089	0.0853487	7.27708	2.86336	93	95	305	1393	0.304918	0.0681981	2.2007e-26	1.54451e-33	4.61004e-57
		cl3	COLEC11	1.00375	0.138859	7.22858	2.85371	115	127	305	1393	0.377049	0.0911701	2.07766e-31	8.22815e-09	1.5431e-37
		cl3	PITX2	0.44002	0.0639947	6.87589	2.78155	100	79	305	1393	0.327869	0.0567121	1.2606e-34	4.0362e-16	5.82592e-48
		cl3	DLK1	15.4159	2.31092	6.67086	2.73787	258	809	305	1393	0.845902	0.580761	7.96779e-20	2.8462e-09	1.46621e-26
		cl3	GBP2	0.566816	0.0867717	6.53227	2.70759	123	101	305	1393	0.403279	0.0725054	8.35345e-43	1.82669e-19	2.15208e-59
		cl3	LUM	9.12593	1.41673	6.44155	2.68741	241	481	305	1393	0.790164	0.345298	1.00195e-46	6.68857e-30	1.16671e-73
		cl3	RCN3	0.381349	0.0618214	6.16856	2.62493	96	83	305	1393	0.314754	0.0595836	4.37772e-31	3.385e-23	1.81741e-51
		cl3	SULF1	1.87664	0.31592	5.94023	2.57052	172	253	305	1393	0.563934	0.181622	3.54024e-39	7.36021e-45	4.98096e-81
		cl3	PLAT	2.85956	0.491681	5.81589	2.54	216	340	305	1393	0.708197	0.244078	8.10092e-52	1.99487e-19	2.61314e-68
		cl3	MASP1	0.813477	0.139993	5.81082	2.53874	144	131	305	1393	0.472131	0.0940416	3.03862e-48	1.3173e-34	7.54222e-80
		cl3	KLF9	0.451546	0.0783631	5.76223	2.52663	104	113	305	1393	0.340984	0.0811199	2.27578e-28	1.0037e-08	1.89741e-34
		cl3	CCDC102B	0.878815	0.154724	5.6799	2.50586	114	177	305	1393	0.37377	0.127064	1.31974e-21	3.44608e-07	2.90876e-26
		cl3	SRPX2	0.369928	0.0694551	5.32614	2.41309	97	95	305	1393	0.318033	0.0681981	1.30635e-28	1.95713e-08	2.12089e-34
		cl3	IGF2	3.03129	0.573485	5.28574	2.40211	220	376	305	1393	0.721311	0.269921	2.47825e-48	2.89453e-27	1.23184e-72
		cl3	TENT5A	1.29221	0.246153	5.24963	2.39222	187	219	305	1393	0.613115	0.157215	6.11383e-56	4.4784e-09	4.03469e-62
	MSC 2	cl4	HOXC8	0.603614	0.0254359	23.7308	4.56869	108	27	299	1399	0.361204	0.0192995	1.55092e-63	2.43102e-32	8.23504e-93
		cl4	CDX2	0.713668	0.0319915	22.308	4.47949	117	34	299	1399	0.391304	0.0243031	1.31724e-66	3.54107e-11	8.24485e-75
		cl4	HOXC6	0.460147	0.0244402	18.8274	4.23477	102	30	299	1399	0.341137	0.0214439	6.70459e-57	4.64323e-07	4.51173e-61
		cl4	ROBO2	1.17311	0.0866069	13.5452	3.75971	153	114	299	1399	0.511706	0.0814868	3.76839e-61	1.03026e-13	6.60147e-72
		cl4	HOXA10	0.892683	0.0746583	11.9569	3.57977	141	104	299	1399	0.471572	0.0743388	1.56079e-55	6.30091e-05	1.34602e-57
		cl4	NR0B1	0.616748	0.0596059	10.3471	3.37115	98	68	299	1399	0.327759	0.0486061	1.23341e-37	4.83722e-09	6.27253e-44
		cl4	HOXC9	0.532427	0.0556493	9.56754	3.25815	111	57	299	1399	0.371237	0.0407434	1.12302e-50	7.84882e-17	1.34946e-64
		cl4	AC103702.2	2.55462	0.272742	9.36643	3.2275	232	244	299	1399	0.77592	0.17441	4.69493e-89	2.88326e-09	3.03287e-95
		cl4	HOXD11	0.545714	0.0589444	9.25811	3.21072	94	80	299	1399	0.314381	0.0571837	1.56946e-31	3.48395e-15	5.75334e-44
		cl4	CHRM2	0.47792	0.0567109	8.42731	3.07507	90	55	299	1399	0.301003	0.0393138	8.71638e-37	4.65536e-26	5.77665e-60
		cl4	HOXB-AS3	1.22468	0.156704	7.81526	2.96629	104	126	299	1399	0.347826	0.0900643	1.62982e-26	9.42847e-05	1.07026e-28
		cl4	HOXA9	0.662056	0.100849	6.56483	2.71476	136	106	299	1399	0.454849	0.0757684	2.41152e-51	1.00028e-77	7.11236e-126
		cl4	SCUBE3	0.869188	0.13501	6.43793	2.6866	121	137	299	1399	0.404682	0.0979271	1.09929e-33	6.40715e-14	7.5553e-45
		cl4	HAND1	4.0416	0.660008	6.12356	2.61437	224	315	299	1399	0.749164	0.225161	1.67314e-65	2.55425e-43	1.06083e-105
		cl4	FREM1	1.56077	0.268296	5.81733	2.54036	198	230	299	1399	0.662207	0.164403	1.18713e-63	2.45716e-21	5.63988e-82
		cl4	ECM1	2.65605	0.502626	5.28434	2.40172	139	396	299	1399	0.464883	0.283059	2.72027e-09	1.56462e-31	3.901e-38
		cl4	IGSF1	1.31511	0.253807	5.18153	2.37338	164	229	299	1399	0.548495	0.163688	1.22835e-40	2.44458e-10	3.45412e-48
		cl4	PRRX1	3.74589	0.752831	4.97573	2.31491	240	443	299	1399	0.802676	0.316655	5.91198e-55	2.53179e-15	2.387e-67
		cl4	BHMT	0.734899	0.149906	4.90239	2.29349	106	108	299	1399	0.354515	0.077198	1.53634e-31	5.33399e-26	1.06651e-54
		cl4	SHROOM3	0.761505	0.172196	4.4223	2.1448	155	196	299	1399	0.518395	0.1401	1.40445e-41	4.51788e-08	7.10524e-47
		cl4	HOXB3	1.37122	0.311225	4.40587	2.13943	207	262	299	1399	0.692308	0.187277	2.55293e-63	6.18952e-08	2.55546e-68
		cl4	NPW	0.608804	0.138354	4.40034	2.13761	125	156	299	1399	0.41806	0.111508	5.1236e-32	5.60402e-07	2.51074e-36
		cl4	RSPO3	0.945378	0.218189	4.33284	2.11531	99	149	299	1399	0.331104	0.106505	1.00111e-19	8.62517e-30	9.64252e-47
		cl4	TMOD1	0.590575	0.138589	4.26133	2.0913	123	121	299	1399	0.411371	0.0864904	1.32245e-38	1.59257e-12	2.4301e-48
		cl4	APCDD1	0.476868	0.113605	4.1976	2.06956	95	130	299	1399	0.317726	0.0929235	3.54944e-21	6.37575e-08	1.46318e-26
	Fibroblast 2	cl5	SST	14.9774	0.0901154	166.202	7.3768	53	58	158	1540	0.335443	0.0376623	9.76892e-29	1.08421e-11	9.61115e-38
		cl5	SELL	1.63234	0.0130335	125.241	6.96857	53	16	158	1540	0.335443	0.0103896	1.71236e-44	3.84354e-06	7.51908e-48
		cl5	PAX8	2.10247	0.0290113	72.4706	6.17932	109	34	158	1540	0.689873	0.0220779	2.834e-101	7.78278e-06	5.38801e-104
		cl5	ALKAL2	1.63203	0.0252829	64.5506	6.01236	84	22	158	1540	0.531646	0.0142857	2.41227e-76	3.43771e-36	2.12935e-109
		cl5	S100A1	0.726069	0.0183097	39.6549	5.30943	54	21	158	1540	0.341772	0.0136364	8.77122e-43	1.96733e-11	2.1137e-51
		cl5	TNR	1.16962	0.0326255	35.8497	5.16389	67	34	158	1540	0.424051	0.0220779	2.52924e-50	2.09092e-16	8.0017e-64
		cl5	RASL10A	1.47142	0.0516749	28.4747	4.83161	60	61	158	1540	0.379747	0.0396104	3.9948e-34	4.45686e-06	1.60637e-37
		cl5	LINC02387	0.519449	0.0204038	25.4585	4.67007	50	33	158	1540	0.316456	0.0214286	1.50993e-33	1.96445e-05	2.59277e-36
		cl5	RMST	0.957597	0.0394455	24.2765	4.60149	80	51	158	1540	0.506329	0.0331169	2.66148e-57	0.000103841	3.8814e-59
		cl5	WFDC2	6.3862	0.268109	23.8195	4.57407	141	306	158	1540	0.892405	0.198701	8.05423e-70	1.02898e-08	1.47924e-75
		cl5	PMEL	0.580131	0.0365069	15.891	3.99014	52	41	158	1540	0.329114	0.0266234	1.12359e-32	2.19642e-35	3.80964e-65
		cl5	COL2A1	3.85915	0.249662	15.4575	3.95024	115	174	158	1540	0.727848	0.112987	4.15699e-62	9.6383e-07	6.25787e-66
		cl5	CTNNA2	0.706283	0.0480683	14.6933	3.87709	73	53	158	1540	0.462025	0.0344156	3.70862e-49	3.71424e-05	1.69039e-51
		cl5	CRYM	2.32579	0.1647	14.1213	3.8198	76	164	158	1540	0.481013	0.106494	6.78598e-28	0.0153592	7.05968e-28
		cl5	COL9A3	0.896889	0.0841322	10.6605	3.4142	82	110	158	1540	0.518987	0.0714286	2.09018e-42	1.39058e-08	3.34436e-48
		cl5	IGFBP6	1.14541	0.12001	9.5443	3.25464	74	182	158	1540	0.468354	0.118182	4.34709e-24	6.57369e-05	1.84096e-26
		cl5	PCAT14	1.72589	0.207218	8.32885	3.05812	56	141	158	1540	0.35443	0.0915584	4.48206e-17	0.00989345	1.91827e-17
		cl5	SDK2	0.545916	0.0655466	8.32867	3.05809	63	103	158	1540	0.398734	0.0668831	1.64392e-27	1.35384e-30	2.92549e-55
		cl5	PLP1	1.18682	0.14557	8.15291	3.02732	70	117	158	1540	0.443038	0.075974	1.32925e-30	4.06627e-07	4.56776e-35
		cl5	GPX3	0.413408	0.0520188	7.94728	2.99046	51	87	158	1540	0.322785	0.0564935	3.58829e-21	1.25265e-10	3.18583e-29
		cl5	CNTNAP2	0.871474	0.115849	7.52253	2.91122	68	145	158	1540	0.43038	0.0941558	1.16735e-24	0.000311244	2.33194e-26
		cl5	CXADR	0.446407	0.0599062	7.45178	2.89758	48	101	158	1540	0.303797	0.0655844	6.05651e-17	7.59867e-08	2.519e-22
		cl5	SH3YL1	1.97334	0.265213	7.4406	2.89542	109	316	158	1540	0.689873	0.205195	8.76433e-35	9.99739e-10	8.77461e-42
		cl5	ITGA6	1.26706	0.17281	7.33212	2.87423	83	203	158	1540	0.525316	0.131818	6.03609e-28	0.00407928	1.70333e-28
		cl5	SALL1	0.968065	0.133066	7.27506	2.86296	84	198	158	1540	0.531646	0.128571	2.48036e-29	1.05231e-12	2.46517e-39
	Fibroblast 3	cl6	PIF1	0.791363	0.0338481	23.3798	4.54719	46	52	123	1575	0.373984	0.0330159	7.39975e-30	1.25071e-09	8.19764e-37
		cl6	PIMREG	0.562936	0.0505923	11.1269	3.47598	55	87	123	1575	0.447154	0.0552381	6.62183e-31	5.86664e-07	3.2958e-35
		cl6	KIF20A	0.820657	0.0744741	11.0194	3.46197	57	108	123	1575	0.463415	0.0685714	5.06653e-29	2.17908e-05	8.48852e-32
		cl6	ASPM	4.83695	0.454738	10.6368	3.41099	111	325	123	1575	0.902439	0.206349	2.26834e-56	5.74659e-16	2.14063e-69
		cl6	CDC25C	0.471539	0.0447732	10.5317	3.39667	56	91	123	1575	0.455285	0.0577778	4.33299e-31	4.32546e-38	2.94154e-66
		cl6	UBE2C	5.09751	0.497459	10.2471	3.35714	109	353	123	1575	0.886179	0.224127	2.30089e-50	2.57231e-38	1.19466e-85
		cl6	BUB1B	1.3379	0.13254	10.0943	3.33547	91	180	123	1575	0.739837	0.114286	9.56888e-52	0.000112532	1.37366e-53
		cl6	IQGAP3	0.292714	0.0294757	9.9307	3.3119	40	58	123	1575	0.325203	0.0368254	7.96613e-23	4.48196e-06	2.29218e-26
		cl6	PLK1	1.06531	0.108924	9.78036	3.28989	60	135	123	1575	0.487805	0.0857143	1.43057e-27	3.61311e-33	7.10776e-58
		cl6	KIF2C	1.33017	0.137296	9.68833	3.27625	92	183	123	1575	0.747967	0.11619	2.02431e-52	8.70226e-69	4.87515e-118
		cl6	TOP2A	7.91056	0.819542	9.65241	3.27089	118	466	123	1575	0.95935	0.295873	1.50285e-51	2.91633e-05	5.63048e-54
		cl6	KIFC1	0.830154	0.0862844	9.62113	3.26621	78	140	123	1575	0.634146	0.0888889	3.77539e-44	6.31027e-54	5.32419e-95
		cl6	CDCA8	1.22116	0.127887	9.5487	3.2553	83	174	123	1575	0.674797	0.110476	8.55832e-44	2.65753e-81	6.49794e-122
		cl6	MXD3	0.847822	0.0893929	9.48421	3.24553	70	112	123	1575	0.569106	0.0711111	6.13891e-41	2.16613e-26	2.03036e-64
		cl6	CENPA	0.793743	0.0847339	9.36748	3.22766	60	114	123	1575	0.487805	0.072381	8.99792e-31	1.06637e-19	1.09257e-47
		cl6	SGO2	1.72363	0.186906	9.22194	3.20507	97	256	123	1575	0.788618	0.16254	1.74788e-47	1.89941e-07	4.12137e-52
		cl6	GTSE1	1.87709	0.204323	9.18689	3.19958	98	231	123	1575	0.796748	0.146667	4.13555e-52	5.98486e-19	3.99166e-68
		cl6	NDC80	1.13696	0.124138	9.15883	3.19516	83	175	123	1575	0.674797	0.111111	1.22721e-43	2.50561e-10	3.74874e-51
		cl6	MKI67	5.06727	0.554562	9.13743	3.19179	115	379	123	1575	0.934959	0.240635	7.11746e-56	2.15418e-11	2.33884e-64
		cl6	DLGAP5	3.13355	0.343869	9.11263	3.18787	101	277	123	1575	0.821138	0.175873	1.85894e-49	2.2615e-39	8.50014e-86
		cl6	CENPE	2.06387	0.227841	9.05838	3.17925	93	250	123	1575	0.756098	0.15873	8.44988e-44	9.96561e-15	1.11508e-55
		cl6	NUF2	1.60057	0.179449	8.91939	3.15695	98	204	123	1575	0.796748	0.129524	2.95574e-56	6.53712e-17	3.20992e-70
		cl6	KIF4A	0.932867	0.106088	8.79331	3.13641	76	160	123	1575	0.617886	0.101587	9.24279e-39	9.09814e-14	9.97377e-50
		cl6	CDCA2	0.681308	0.0782156	8.71065	3.12278	63	118	123	1575	0.512195	0.0749206	6.62831e-33	1.82102e-10	1.1771e-40
		cl6	AURKB	1.5295	0.17617	8.68195	3.11802	100	215	123	1575	0.813008	0.136508	5.11002e-57	3.49709e-22	3.21702e-76
