# Supplementary material for: Human bone marrow organoids for disease modelling, discovery and validation of therapeutic targets in hematological malignancies
Source: Cancer Discov. Author manuscript; Available in PMC 2023 Feb 9. (PMC9900323; doi:10.1158/2159-8290.CD-22-0199)
Supplement: Table S2 [file EMS157157-supplement-Table_S2.xlsx]

## Sheet: Supp_Table_2_GSEA_Gene_sets
Suppl. Table 2. 64 curated gene sets used for GSEA analysis (relating to Figure 3B)
HALLMARK_ALLOGRAFT_REJECTION	Aars	Abce1	Abi1	Ache	Acvr2a	Akt1	Apbb1	B2m	Bcat1	Bcl10	Bcl3	Brca1	C2	Capg	Cartpt	Ccl11	Ccl19	Ccl12	Ccl22	Ccl4	Ccl5	Ccl7	Ccnd2	Ccnd3	Ccr1	Ccr2	Ccr5	Cd1d1	Cd2	Cd247	Cd28	Cd3d	Cd3e	Cd3g	Cd4	Cd40	Cd40lg	Cd47	Cd7	Cd74	Cd79a	Cd80	Cd86	Cd8a	Cd8b1	Cd96	Cdkn2a	Cfp	Crtam
HSC_MPP_Drissen_et_al	PRKAA2	SHE	CDS1	SELM	FAM47E	TLCD2	FAM198B	TCEAL2	HLF	EMCN	CLEC9A	SKAP1	KLHL31	MLLT4	PLAG1	CRHBP	AGPAT9	LINC00478	ENAH	RIN2	LOC100289495	MIAT	HIST1H2BG	NUDT17	DNM3	MLLT3	GGTA1P	ZNF204P	IFIT1	LRRC70	MYCT1	MECOM	SCN9A	PCDH9	MPL	GSTM3	RIC3	ACSM3	KBTBD3	UCHL1	MIR155HG	ZNF14	MMRN1	CD164	DYTN	PTK2	EGFEM1P	PLSCR4	THAP9
HSPC_MPP	AVP	MLLT3	CAVIN1	HOPX	SPINK2	RAMP1	SELL	CD52	CTHRC1	FAM43A	GIMAP7	MECOM	ABCB1	PTAFR	CALCRL	ADGRG1	CRHBP
LMPP_Drissen_et_al	PPP1R14C	CCR9	KIAA0087	PRSS1	PRSS3P2	SCN3A	RXFP1	PRSS3	LTB	CAMK2D	COBLL1	KCNK17	HOXA9	DOCK1	LZTFL1	HHAT	PALLD	PFKFB2	DCK	ARID5B	IL3RA	ADA	ETS1	KIAA0125	GSTA4	OSBPL3	CYFIP2	SLC35F6	NTAN1	PIK3AP1	LPIN1	SNX10	LST1	CD99	TCF4	ANKRD44	PAQR8	DYRK2	OSBPL11	CD47	TRAF3IP3	FLJ13197	RHOH	SEC61A2	CD53	SLC12A2	C16orf54	MEF2A	EMR2
KEGG_HEMATOPOIETIC_CELL_LINEAGE	ANPEP	CD14	CD19	CD1A	CD1B	CD1C	CD1D	CD1E	CD2	CD22	CD33	CD34	CD36	CD37	CD38	CD3D	CD3E	CD3G	CD4	CD44	CD5	CD55	CD59	CD7	CD8A	CD8B	CD9	CR1	CR2	CSF1	CSF1R	CSF2	CSF2RA	CSF3	CSF3R	DNTT	EPO	EPOR	FCER2	FCGR1A	FLT3	FLT3LG	GP1BA	GP1BB	GP5	GP9	GYPA	HLA-DRA	HLA-DRB1
WP_HEMATOPOIETIC_STEM_CELL_DIFFERENTIATION	ABO	ACVR1B	CBFA2T3	CD34	CIITA	CSF1	CSF2	CSF3	CXCR4	EPO	FLI1	FOS	FOSB	GATA1	GATA2	GP9	GYPA	HES6	HMGN5	IKZF1	IL1A	IL1B	IL3	IL5	IL6	IRF5	ITGA2B	ITGB3	KCNH2	KITLG	KLF1	LEF1	LMO2	LYL1	MIR128-1	MIR130A	MIR150	MIR16-1	MIR181A1	MIR221	MIR3074	MUC1	MXI1	MYB	NCKAP1L	NFATC2	NFE2	NOTCH1	PIM1
HSC/MPP_Popescu_et_al	SPINK2	SMIM24	CYTL1	PRSS57	CD34	HOPX	C1QTNF4	MLLT3	RPS3	CDCA7	RPS4X	RP11-620J15.3	NPM1	EEF1B2	APEX1	LDHB	ITM2A	RPL10A	RPL3	EIF3E	EGFL7	ZFAS1	RPL7	RPS18	TAOK3	RPS3A	RPS14	HNRNPA1	PRDX1	RPL7A
HSC_Chen_et_al	CRIP3	MTHFD1P1	ABI3BP	EIF3FP1	BX571672.5	PLAC1	DMKN	SNX31	LOXL1	HERC2P8	RAPGEF4	OR11H2	GSTM5P1	RAI14	ERC2	CYP2C8	PPARGC1A	AL953854.2	RP11-64D22.2	OR13C2	RP11-693N9.2	FOXO1	RP11-16L9.2	SORBS2	RP11-93O14.2	CCDC162P	RPSAP52	ZNF532	MAPK10	OR5AP2	MACROD2-AS1	RP11-241F15.3	DDC	HMGB1P8	SPTSSB	AC012087.2	RP11-261C10.5	GOLT1A	CDH18	AC023590.1	C11orf92	RP11-7G12.1	ELN	AC000094.3	MARVELD3	HMGB1P39	CCDC149	FSIP2	RASSF8
EPPERT_HSC_R	ABCB1	AC245407.2	ADGRG6	ALCAM	ANK3	ASXL1	ATP8B4	BAALC	BCL11A	BEX1	BTBD11	C2orf69	CACNB2	CALN1	CD109	CFH	COL5A1	CRHBP	CRIM1	CYLD	DACH1	DAPK1	DDX5	DLK1	DNAJB9	DRAM1	DST	DUSP6	EIF5	ELK3	EPC1	ERG	FAM106A	FAM169A	FAM30A	FAM3C	FGD5	FLT3	FNBP1	FOXO1	FRMD4B	GCNT2	GNL1	GUCY1A1	H2AC18	H2BC10	H2BC5	H2BC6	H2BC8
EPPERT_PROGENITOR	ACO1	ACSM3	ADGRA3	AHCYL1	ANK1	ANKRD27	ARMC8	ASRGL1	BAMBI	BMS1	BTK	CALU	CCNB2	CCNJ	CDK6	CDK7	CENPU	CHEK1	CHEK2	CKAP5	CNRIP1	CSNK2A1	CTNNBL1	CTPS1	DCAF7	DDAH1	DLAT	DLC1	DNAJC6	DTL	DUT	EIF2AK1	EIF2S1	EIF5B	EREG	FAM171A1	FANCI	FBXO7	FECH	FKBP14	GINS2	HAUS6	HBS1L	HDC	HIRA	HMGB1	HMGXB4	HNRNPR	HS2ST1
Curated_HSPC	AVP	MLLT3	CAVIN1	HOPX	SPINK2	RAMP1	SELL	CD52	CTHRC1	FAM43A	GIMAP7	MECOM	ABCB1	PTAFR	CALCRL	ADGRG1	CRHBP
ZHENG_CORD_BLOOD_C6_HSC_MULTIPOTENT_PROGENITOR	AREG	ARPC5L	AVP	BEX1	CAVIN2	CCNH	CCNY	CD109	CD74	CEBPB	CRHBP	CXCR4	DDIT4	DUSP1	DUSP2	EZR	FAM3C	FOSL2	FOXO1	FTH1	GADD45A	GATA3	GBP4	HIF1A	HLA-DMB	HLA-DPA1	HLA-DPB1	HLA-DQA1	HLA-DQB1	HLA-DRA	HLA-DRB1	HLA-DRB5	HLA-E	HLF	HMGA2	ID2	IRAK3	IRF1	KAT6A	LIMCH1	LINC-PINT	LPAR6	LRRFIP1	MAFF	MAFG	MAP3K8	MECOM	MEF2C	MEG3
HAY_BONE_MARROW_CD34_POS_HSC	AC092171.3	ADGRG6	AJ009632.2	ARMCX1	ARNTL2-AS1	ATP1B1	ATP2C1	AVP	BAALC	BAALC-AS2	BEX1	BEX2	BEX4	BSPRY	BST2	BTF3	C3orf80	C9orf43	CALN1	CASC15	CBX2	CCDC171	CCDC175	CCDC42	CCNB1IP1	CD164	CD34	CDH7	CHRM3	CLEC9A	CRHBP	CRYGD	CTSF	CYTL1	CYYR1	DLK1	DPPA4	DSG2	EBPL	EEF2	EGFL7	EHD2	EIF3D	EIF3L	ELMO1	EMCN	EPB41L4A-AS1	EPCAM-DT	FAM133A
HAY_BONE_MARROW_CD34_POS_LMPP	MIR1-1HG-AS1	NEGR1	NPTX2	NREP	PRSS2	SDK2	TRHHALLMARK_TGF_BETA_SIGNALING	> Genes up-regulated in response to TGFB1 [GeneID=7040].	ACVR1	APC	ARID4B	BCAR3	BMP2	BMPR1A	BMPR2	CDH1	CDK9	CDKN1C	CTNNB1	ENG	FKBP1A	FNTA	FURIN	HDAC1	HIPK2	ID1	ID2	ID3	IFNGR2	JUNB	KLF10	LEFTY2	LTBP2	MAP3K7	NCOR2	NOG	PMEPA1	PPM1A	PPP1CA	PPP1R15A	RAB31	RHOA	SERPINE1	SKI	SKIL	SLC20A1	SMAD1	SMAD3	SMAD6
Quiescence		ADAM28	ADAM8	AIF1	AKR1C3	ALDH1A1	ALOX5	ANKRD12	ANXA5	APP	AREG	ARMCX2	BAALC	BCL11A	BIRC3	C3orf14	CCL19	CCL20	CCL8	CCNG2	CD200	CD40	CD44	CD52	CD59	CH25H	CLEC2B	CREM	CRHBP	CTSO	CXCL1	CXCL10	CXCL11	CXCL13	CXCL2	CXCL3	CXCL5	CXCL6	CYTIP	DDX17	DMD	DST	DUSP6	EBI3	EMP1	ENPP4	ERG	EVI2A	FAM129A
HALLMARK_IL2_STAT5_SIGNALING	Abcb1a	Adam19	Ager	Ahcy	Ahnak	Ahr	Alcam	Amacr	Anxa4	Aplp1	Arl4a	Batf	Batf3	Bcl2	Bcl2l1	Bhlhe40	Bmp2	Bmpr2	Car2	Capg	Capn3	Casp3	Ccnd2	Ccnd3	Ccne1	Ccr4	Cd44	Cd48	Cd79b	Cd81	Cd83	Cd86	Cdc42se2	Cdc6	Cdcp1	Cdkn1c	Cish	Ckap4	Coch	Col6a1	Csf1	Csf2	Cst7	Ctla4	Ctsz	Cxcl10	Cyfip1	Dcps	Dennd5a
MEP_Drissen_et_al	TGM2	UBXN10	IFIT1B	RNF182	CDH1	RAP1GAP	APOC1P1	GYPA	GJA1	PPP1R14A	FAM129B	TNFRSF25	SPTA1	CXADR	ECE1	PVT1	STEAP3	MTSS1	ATP7B	BLVRB	AKR1C1	PRKAR2B	TUBB2A	NECAB1	AMMECR1	SGPP1	GBGT1	ELOVL6	ALAD	DHRS11	PIR	RILP	HOOK1	ZFP36L1	PLIN2	GPR155	EPHB4	PPT2	S100A6	LDB1	NEDD4L	FLJ38109	GDPD1	SLC25A15	HDAC7	CAPRIN2	SMIM10	NFIA	DNAJA4
MEMP_Popescu_et_al	HBD	DHRS9	CYTL1	CNRIP1	CTNNBL1	GATA2	NAA38	PRSS57	CXCL3	LDHB	NME1	HMGA1	SLC39A3	RP11-620J15.3	NPM1	SNRPD1	FKBP4	CKB	NCL	EIF5A	CDK4	DUT	RANBP1	C1QBP	NME4	SSB	RAN	SERPINB1	PA2G4	DCTPP1
CMP_Chen_et_al	RP13-49I15.5	FAM219B	AC004791.2	MMEL1	ZNF70	RP11-159C21.4	AC005003.1	TRIP6	GNB1L	EML3	ZNF414	TPSB2	CACNB3	CTA-963H5.5	CTD-2293H3.1	RAB44	PPP6R2	FAM91A2	IMPDH1
Myeloid_Progenitor_donor2_Velten_et_al	AVP	TMEM53	HLF	LOX	CRHBP	HOPX	RBPMS	TTC22	DHCR24	TM4SF1	LIMCH1	TCTEX1D1	THRB	MTURN	CLEC9A	ULK2	SPOCK2	MYO1D	LAPTM4B	ADGRG6	MDH1B	POU6F1	ADAM28	SPINK2	SPAG17	FBXL13
Curated_Myeloid	ELANE	AZU1	PRTN3	CFD	MPO	CSF1R	CST7	CTSG
Myeloid_Progenitor1_donor1_Velten_et_al	SELL	SPINK2	CD52	HOPX	SLC52A3	FUT6	AVPR1B	MBOAT7	AVP	HOXB5	PIK3IP1	RBPMS	KIAA1462	GBP2	CRHBP	MMP2	HTR1B	CD34	ADGRG6	DMKN	KIAA0125	PROM1	MZB1	FLT3	PRDM16	NPM2	HLA-E	RCSD1	PRKCZ	CSF3R	BMP4	BIN1	SCML4	JUP	GLIPR1	DUSP10	EMCN	NOXA1	C6orf141	ABLIM1	GNG11	COL5A1	PBXIP1	NOG	GATA3	SIGLEC17P	PRKCH	PREX2	VWA5A
Myeloid_Progenitor2_donor1_Velten_et_al	TK1	TMEM92	SPINK2	TYMS	ASF1B	MDK	LYNX1	PKMYT1	HIST1H4C	PHGDH	TUBB	RRM2	PCNA	MCM7	FANCD2	LIG1	FEN1	TUBA1B	TYRO3	MCM4	MORC4	ACE	SELL	CDC45	KIAA1161	MFAP4	CD52	MYBL2	MCM3	ZWINT	TRIM47	KIAA0101	CHAF1A	MCM2	BATF3	GINS2	CENPH	AVP	TMEM106C	TCF19	NUSAP1	SPC25	RFC4	IL17D	MCM10	PKM	SKA3	RMI2	FAM111B
MkE_Progenitor1_donor1_Velten_et_al	TK1	RRM2	ITGA2B	TYMS	ZWINT	MYBL2	KLF1	PCNA	PKMYT1	FEN1	GYG2	PDLIM1	RNF180	CENPM	CDCA5	APOBEC3B	DDIAS	TUBB	CKB	PBK	CFH	GATA1	SNAP25	COL6A2	THY1	CDK1
MkE_Progenitor2_donor1_Velten_et_al	KLF1	CSF1	MYC	TFR2	CNRIP1	PLIN2	TRIB2	BLVRB	CSF2RB	GATA1	ITGA2B	FBXO7	MPST	CD82	KEL	PPP1R14A	APOC1	MYO16	UROD	ZFP36L1	CTNNBL1	CASP3	SMIM1	PLEKHG1	MPC2	IL1B	TPM1	DLC1	CRYM	TST	DEGS2	S100A4	LXN	ADAMTS3	COL14A1	CDC14B	TSC22D1	EMP3	ALAD	RYR3	STRADB	FAM83D	HDAC7	ICAM4	P2RX5	HBQ1	TMEM14C	PKIG	MTSS1
Mk_Progenitor_donor1_Velten_et_al	GP1BB	PLEK	ITGA2B	FCER1A	GATA2	SELP	PDLIM1	SLC40A1	ARHGAP6	ABHD4	SOD2	C6orf25	AOAH	GMPR	RGS18	VWF	FERMT3	MINPP1	ALOX12	LGALSL	ST6GAL2	ITGB3	GP1BA	PTGS1	ABCC4	HEMGN	BAG3	MPL	TRPC6	SLC9A9	PBX1	LTBP1	GUCY1B3	LAPTM4B	SEMA3C	TUBB1	RAMP1	TC2N	2005-09-01	IFITM2	PLXDC2	RAP1B	MEIS1	MED12L	GCSAML	PTAFR	GATA1	RNF130	SDPR
MK_Chen_et_al	VCL	FYB	CAP1	RAP1B	ADAM10	TMSB4X	RTN4	BTK	CD84	ILK	DAAM1	GABRE	RP11-879F14.3	FNBP1L	CD63	STOM	ARPC5	EFNB2	MYL12A	RP11-466P24.2	LY6G6E	MMRN1	DIAPH1	TIMP1	F2R	VWF	KCNIP2	RGS18	PKM	MYLK	DNM1L	ABCC3	NRD1	RP11-579D7.1	RUFY1	ITGB5	ATP6V1A	FCER1G	AFAP1	SH3BGRL3	CTDSPL	ABHD4	RAB11A	CAV2	2004-09-01	AC013460.1	PLEK	CTTNBP2	KALRN
Megakaryocyte	MPIG6B	PF4	GP9	VWF	SELP
Mk_Popescu_et_al	PF4	PPBP	HBD	GP9	PLEK	FCER1A	CMTM5	ITGA2B	LIMS1	NRGN	FERMT3	MYL9	LAT	PDLIM1	ILK	CXCL3	SDPR	CD9	ACTN1	TLN1	RGS18	GP1BA	TPM1	TGFB1	TREML1	RAB27B	RAP1B	C6orf25	CDKN2D	TIMP3
Curated_Mk	MPIG6B	PF4	GP9	VWF	SELP
Curated_Erythroid	EPOR	KLF1	TFR2	CSF2RB	APOE	APOC1	CNRIP1
Ery_Progenitor1_donor1_Velten_et_al	CA1	HBB	LMNA	CD36	BLVRB	APOE	RHAG	AHSP	PKLR	CNRIP1	KLF1	APOC1	KCNH2	CA2	FAM178B	FAM89A	REXO2	TFR2	SELENBP1	EPCAM	PLIN2	TGM2	CDH1	ADD2	GFI1B	GATA1	GPT	TMEM56	TFRC	UROD	EPB42	CAST	RFESD	ANK1	FECH	NFIA	MPC2	FBXO7	MYC	APOL4	SCPEP1	TMOD1	SLC39A8	S100A6	HBD	G0S2	A4GALT	ATPIF1	NDFIP2
Ery_Progenitor2_donor1_Velten_et_al	HBB	AHSP	CA1	HBA1	KCNH2	HBA2	PRDX2	FAM178B	BLVRB	ALAS2	LMNA	SELENBP1	RHAG	TFR2	NMU	CA2	FAM89A	TMEM56	ANK1	HBQ1	CDH1	AK1	EPCAM	PKLR	EPOR	KLF1	APOC1	HES6	CD36	S100A6	KEL	A4GALT	APOE	ATPIF1	HBD	GAL	FECH	REXO2	DNAJA4	SPESP1	SLC38A5	PNMT	KLRG2	MYL4	SLC48A1	SYNGR1	LPCAT3	SLC29A1	UBASH3A
Early_Erythroid_Popescu_et_al	FAM178B	MYC	KLF1	REXO2	RPL22L1	KCNH2	CNRIP1	HMGA1	PRDX2	NME4	FKBP4	APOC1	EPCAM	SYNGR1	NME1	TMEM14C	BLVRB	MPC2	ATP5G1	ATPIF1	S100A6	NPM1	EIF5A	PNMT	TMEM14B	NCL	PA2G4	SLIRP	SNRPD1	C1QBP
Mid_Erythroid_Popescu_et_al	AHSP	PRDX2	HBM	HBZ	BLVRB	GYPA	HBG2	MYL4	ALAS2	HMBS	HEMGN	GYPB	HBA1	FAM178B	UROD	KLF1	MGST3	SLC25A37	SLC4A1	HBA2	GYPC	TMEM14B	UBAC1	TMEM14C	OAT	SELENBP1	KCNH2	RFESD	FECH	SLC25A39
Late_Erythroid_Popescu_et_al	HBB	HBG2	HBA2	HBG1	HBA1	HBZ	HBM	ALAS2	AHSP	SLC25A37	GYPA	GYPB	HEMGN	SNCA	PRDX2	SLC4A1	HMBS	BPGM	HBE1	MYL4	BLVRB	SLC25A39	SELENBP1	FECH	EPB42	SLC2A1	UROD	ARL4A	GYPC	MGST3
HALLMARK_INFLAMMATORY_RESPONSE	Abca1	Abi1	Acvr1b	Acvr2a	Adgre1	Adm	Adora2b	Adrm1	Ahr	Aplnr	Aqp9	Atp2a2	Atp2b1	Atp2c1	Axl	Bdkrb1	Best1	Bst2	Btg2	C3ar1	C5ar1	Calcrl	Ccl17	Ccl12	Ccl20	Ccl22	Ccl24	Ccl5	Ccl7	Ccr7	Ccrl2	Cd14	Cd40	Cd48	Cd55	Cd69	Cd70	Cd82	Cdkn1a	Chst2	Clec5a	Cmklr1	Csf1	Csf3	Csf3r	Cx3cl1	Cxcl10	Cxcl11	Cxcl5
HALLMARK_COMPLEMENT	Actn2	Adam9	Adra2b	Akap10	Ang	Anxa5	Apoa4	Apoc1	Atox1	Brpf3	C1qa	C1qc	C1rb	C1s2	C2	C3	C9	Car2	Calm1	Calm3	Casp1	Casp3	Casp4	Casp4	Casp7	Casp9	Cblb	Ccl5	Cd36	Cd40lg	Cd46	Cd55	Cd59b	Cda	Cdh13	Cdk5r1	Cebpb	Cfb	Cfh	Clu	Col4a2	Cp	Cpm	Cpq	Cr2	Csrp1	Ctsb	Ctsc	Ctsd
GMP_Drissen_et_al	C5orf20	C1QTNF4	NRXN2	BZRAP1	LYZ	CFD	SPNS3	AMIGO3	NFKBID	LIME1	GAS7	IGLL5	KCNE3	PLD4	RPS6KA4	BAHCC1	PRAM1	TP53I13	SLC2A4RG	LGALS1	FAAH	TLR2	TTC7A	CEBPA	TRPC2	LOC606724	FAM107B	ACADS	ARHGAP4	ARRDC1	CLEC11A	CORO1A	PLEKHO1	SLC12A9	AHDC1	KBTBD11	EPHB6	AGPAT2	PRSS57	MEF2D	MAPKAPK2	LDLRAD2	PLXNB2	HLA-J	C7orf43	MAN2B1	LSP1	SLC35C2	DGKZ
Monocyte_precursor_Popescu_et_al	S100A8	LYZ	S100A9	RETN	FCN1	RP11-1143G9.4	LGALS1	MNDA	S100A12	TSPO	RNASE2	CSTA	VCAN	S100A6	S100A4	S100A11	STXBP2	NUP214	CAPG	UBE2C	TKT	PLBD1	TOP2A	HMGB2	PYCARD	HIST1H4C	ANXA2	H1FX	SELL	BLOC1S1
Monocyte_Popescu_et_al	S100A9	S100A8	S100A12	IL1B	FCN1	G0S2	CXCL8	VCAN	CCL3L3	LYZ	MNDA	CSTA	PLAUR	S100A6	TSPO	IL1RN	SOD2	CCL4L2	BCL2A1	RETN	TYROBP	S100A11	S100A4	CTSS	LGALS1	CCL3	NAMPT	CCL4	NFKBIA	PLBD1
Mono/Mac_Popescu_et_al	C1QC	C1QA	C1QB	HMOX1	MS4A7	SLC40A1	FOLR2	MS4A6A	CD14	SAT1	NPC2	FCGR3A	CSF1R	CD68	RNASE1	TYROBP	FTL	HLA-DRB1	RNASET2	MS4A4A	FCGRT	CST3	MAFB	CD163	PSAP	CXCL8	LIPA	AIF1	CTSB	HES1
Monocyte/Dendritic_donor1_Velten_et_al	IRF8	SCT	TGFBI	IRF7	LGMN	CCDC50	HS3ST1	LILRA4	NGFR	PLD4	BLNK	FAM129C	PTPRS	SIGLEC6	RNASE6	ADAM19	UGCG	KIAA0226L	JCHAIN	FCRLA	SEL1L3	LGALS1	LSP1	BTLA	SHD	CYBB	TCF4	CST3	MPEG1	SLAMF7	SERINC2	PCED1B	IL3RA	C12orf75	ALOX5AP	RASD1	PLAC8	CYTH4	LIME1	CORO1A	KCNA5	AHNAK2	HERPUD1	TNNI2	GPR183	LILRB4	SAMHD1	FCER1G	JAML
Monocyte/Dendritic_Progenitor_donor2_Velten_et_al		MPEG1	E2F8	IRF8	UBE2C	SHD	RRM2	SEL1L3	SGOL1	KIF11	CEP55	AURKB	SETBP1	MORC4	TLR7	BIRC5	CENPA	ST14	CDCA2	PTPRS	PTPRF	COBLL1	NDC80	DEPDC1	MID1	DEPDC1B	STAT4	TMCC3	ASPM	CDKN1A	PRC1	CCR7	RNASE6	ESCO2	KIF4A	CDCA3	CD2	NEK2	PKMYT1	CCNB2	GPR135	CKAP2L	SPHK1	LILRA4	CDKN3	SAMHD1	ASF1B	TLN2	APOBEC3B
Kupffer_Popescu_et_al	C1QB	C1QC	C1QA	CD5L	LIPA	HMOX1	LGMN	FTL	CTSB	MARCO	SLC40A1	MS4A7	TIMD4	CD68	RNASE1	CETP	FOLR2	FCGR3A	SEPP1	PSAP	FCGRT	CTSD	MS4A6A	CTSL	CD163	NPC2	VSIG4	CREG1	PLD3	LILRB5
Monocyte_Nano_princeton	.MARCH8	ABCA1	ABCA10	ABCA2	ABCA9	ABCC8	ABCD1	ABO	ACE2	ACP2	ACP5	ACSM3	ACTA2	ACTB	ADAM8	ADAM9	ADORA2A	AGER	AGTRAP	AIFM3	AIRE	ALDH1A1	ALDH3B1	ALOX15	ALOX5	ALOX5AP	AMICA1	ANXA1	ANXA11	ANXA2	ANXA6	APOE	APP	ARHGEF1	ARL6IP5	ART3	ASAP2	ATL3	ATP1A1	ATP1B3	ATP2A2	ATP2A3	ATP5A1	ATP5B	ATP5C1	ATP5F1	ATP5H	ATP5I	ATP5J2
Macrophage_Nano_princeton	SPN	CYP27B1	HRH1	ITGAX	ITGAV	ITGAM	ITGAD	SPHK1	CFD	PLK2	LGALS9	LGALS3	EREG	MYO10	PLAUR	OLR1	FABP2	CAPG	MPO	SRD5A1	TAP1	LTC4S	CCL20	CCL22	UCK2	ACAT2	LDLR	P2RY6	ABCG4	FN1	SYK	MARCO	CLEC5A	PTK2	CES1	LMNA	PLA2G5	ABCA10	TICAM2	PLTP	S100A8	LIPG	HDC	IL24	CLEC7A	JMJD6	BCL6	PLK3	SERPINB1
Neutrophil_Nano_princeton	CHST2	ITGAX	ITGAM	ITGAD	ART1	SPHK1	PNP	CFP	KHDRBS1	CLIC1	RAC2	VCL	AIRE	CSF2RB	CSF2RA	CHST1	LGALS3	ALPL	NAPRT1	CAP1	CAPG	MPO	RAP1B	RAP1A	ATP6V1B2	SYT2	GNAI2	ICMT	ATP5A1	ENO1	ARHGDIB	ARHGDIA	FFAR2	FFAR3	PLA2G5	FPR1	FPR2	FKBP1A	GNAQ	AMOT	VPS45	HIST2H2BE	SLC44A1	ILF2	HBB	H2AFY	ACTR3	ACTR2	MMP25
Neutrophil_Early_stage_donor1_Velten_et_al	MPO	RNASE2	ATP8B4	MPEG1	KCNE5	FAM46A	AKR7L	RAB32
Neutrophil_Progenitor1_donor1_Velten_et_al	CTSG	AZU1	ELANE	PRTN3	CST7	SRGN	RNASE3	RNASE2	SLPI	COL23A1	IGFBP2	MS4A3	BZRAP1	HOMER3	MPO	ANKRD18A	CALR	NTSR1	KBTBD11	PLPPR3	LPO	CFD	CSF3R	FCGR1A	PRRT4	SERPINB10	CORO2A	CSTA	LYST	MNDA	B4GALT5	NDRG1	P2RY2	CEBPD	HGF	SDF2L1	C1QTNF4	CEBPA	CELSR1	THBS4	UGT3A2	PRSS57	FNDC3B	SLC22A4	RGCC	FUT4	FAM107B	MFSD10	IGLL1
Neutrophil_Progenitor2_donor1_Velten_et_al	AZU1	ELANE	PRTN3	CFD	SRGN	LYST	RNASE2	MS4A3	ANKRD18A	RNASE3	MPO	CTSG	SERPINB10	F13A1	HGF	MNDA	BZRAP1	CST7	CEBPA	CSTA	CPA3	CSF3R	PLPPR3	TPT1	LPO	KBTBD11	CALR	MT-ND1	CEBPD	LYZ	MT-ND6	MT-ND2	CLEC5A	FAM46A	FAM201A	NAP1L1	HAL	DIAPH2	RPL9	C1QTNF4	RGCC	LRP3	TLR4	SLC22A15	ERO1B	FUT4	B4GALT5	RAB32	MGST1
Neutrophil_Porgenitor3_donor1_Velten_et_al	LYZ	EGR1	CEBPD	CSTA	LGALS1	SAMHD1	KCNE5	FOSB	CFD	IGSF6	KIAA0930	LY86	MNDA	CSF1R	FOS	ANXA2	VIM	MS4A6A	RASSF4	ZFP36	RNASE2	STAB1	FOSL2	LYST	FGD2	IL17RA	MPO	MCL1	RAB31	TIFAB	MTMR11	RETN	HRH2	F13A1	CD93	IL6R	TYROBP	KLF4	PLAC8	MEF2D	IL13RA1	LILRB4	FGR	PRKCD	SERPINB8	KCTD12	CITED4	SRGN	HCST
NK_Popescu_et_al	NKG7	KLRB1	CCL4	GZMA	CMC1	CCL3	IFNG	CCL5	GNLY	XCL1	CTSW	KLRC1	CST7	XCL2	CD69	PRF1	CD7	GZMM	IFITM1	IL2RB	KLRD1	GZMK	TRDC	CD3D	NFKBIA	CCL4L2	GZMH	IFITM2	CLIC3	CD247
Neutrophil_myeloid_progenitor_Popescu_et_al	PRTN3	AZU1	MPO	CTSG	ELANE	PRSS57	CLEC11A	LYZ	MS4A3	RNASE2	RETN	SRGN	CALR	NUCB2	CFD	RP11-620J15.3	SDF2L1	RP11-1143G9.4	SERPINB1	PLAC8	RNASE3	KCNE5	VAMP8	RPS14	TSPO	SMIM24	C1QTNF4	RPS19	SSR4	RPLP1
pDC_precursor_Popescu_et_al	GZMB	JCHAIN	IRF7	PLAC8	CCDC50	MZB1	IRF8	GPR183	TPM2	PLD4	IGLC3	IL3RA	PLP2	C12orf75	IGLC2	SPIB	HERPUD1	RNASE6	TCF4	UGCG	LILRA4	IGKC	ITM2C	ALOX5AP	SERPINF1	TNNI2	SEC61B	SCT	RGS2	LSP1
DC_precursor_Popescu_et_al	CD1C	CLEC10A	ANXA2	UBE2C	ANXA1	HLA-DPA1	CST3	S100A4	HLA-DRB1	LGALS1	ENHO	COTL1	HLA-DRA	S100A10	SAMHD1	CD74	MKI67	HIST1H4C	HLA-DRB5	S100A11	HMGB2	HLA-DPB1	TMSB10	JAML	CKS1B	VIM	GPR183	KPNA2	LSP1	TOP2A
DC1_Popescu_et_al	HLA-DPB1	HLA-DPA1	HLA-DQB1	S100B	CD74	HLA-DRB1	HLA-DQA1	CST3	HLA-DRA	CLEC9A	HLA-DRB5	CPVL	LGALS2	SNX3	C1orf54	IDO1	IRF8	HLA-DQA2	RGS10	BATF3	TMSB4X	HLA-DMA	ID2	DNASE1L3	S100A10	CPNE3	FGL2	LSP1	CD83	PSMB9
DC2_Popescu_et_al	CLEC10A	HLA-DPA1	HLA-DPB1	HLA-DRA	HLA-DRB1	HLA-DQA1	HLA-DRB5	HLA-DQB1	CST3	CD74	HLA-DQA2	TYROBP	JAML	RNASE6	HLA-DMA	HLA-DMB	CD1C	MNDA	AIF1	SAT1	TYMP	SAMHD1	S100A11	CLEC7A	LY86	C1orf162	FGL2	S100A4	FAM26F	IFI30
VCAM1_EI_macrophage_Popescu_et_al	HBG1	HBB	HBA2	HBA1	HBG2	HBM	SLC25A37	HBZ	ALAS2	SLC4A1	AHSP	GYPA	HBE1	HEMGN	SNCA	BPGM	HMBS	GYPB	BLVRB	TMCC2	SLC25A39	C1QA	SLC2A1	EPB42	MARCO	SELENBP1	C1QB	C1QC	FECH	CD5L
Mast_Popescu_et_al		TPSB2	TPSAB1	CPA3	LMO4	HPGDS	HPGD	C1orf186	PLA2G2A	CNRIP1	VWA5A	RP11-354E11.2	HDC	ALDH1A1	GATA2	SLC18A2	ANXA1	MS4A2	KIT	IL1RL1	TNFSF10	RP11-620J15.3	EPX	CTSG	EXOSC8	MS4A3	CD63	GRAP2	CTNNBL1	XXbac-BPG13B8.10	LAPTM4A
Curated_Lymphoid	VPREB1	JCHAIN	CD22	IGHD	LTB
HALLMARK_TNFA_SIGNALING_VIA_NFKB	ABCA1	ACKR3	AREG	ATF3	ATP2B1	B4GALT1	B4GALT5	BCL2A1	BCL3	BCL6	BHLHE40	BIRC2	BIRC3	BMP2	BTG1	BTG2	BTG3	CCL2	CCL20	CCL4	CCL5	CCN1	CCND1	CCNL1	CCRL2	CD44	CD69	CD80	CD83	CDKN1A	CEBPB	CEBPD	CFLAR	CLCF1	CSF1	CSF2	CXCL1	CXCL10	CXCL11	CXCL2	CXCL3	CXCL6	DDX58	DENND5A	DNAJB4	DRAM1	DUSP1	DUSP2	DUSP4
HALLMARK_NOTCH_SIGNALING	Aph1a	Arrb1	Ccnd1	Cul1	Dll1	Dtx1	Dtx2	Dtx4	Fbxw11	Fzd1	Fzd5	Fzd7	Hes1	Heyl	Jag1	Kat2a	Lfng	Maml2	Notch1	Notch2	Notch3	Ppard	Prkca	Psen2	Psenen	Rbx1	Sap30	Skp1	St3gal6	Tcf7l2	Wnt2	Wnt5a
HALLMARK_ADIPOGENESIS	Abca1	Abcb8	Acaa2	Acadl	Acadm	Acads	Acly	Aco2	Acox1	Adcy6	Adig	Adipoq	Adipor2	Agpat3	Aifm1	Ak2	Aldh2	Aldoa	Angpt1	Angptl4	Aplp2	Apoe	Araf	Arl4a	Atl2	Atp1b3	Atp5o	Baz2a	Bckdha	Bcl2l13	Bcl6	C3	Cat	Cavin1	Cavin2	Ccng2	Cd151	Cd302	Cd36	Cdkn2c	Chchd10	Chuk	Cidea	Cmbl	Cmpk1	Col15a1	Col4a1	Coq3	Coq5
[truncated: 673 more columns]
