# Supplementary material for: Human bone marrow organoids for disease modelling, discovery and validation of therapeutic targets in hematological malignancies
Source: Cancer Discov. Author manuscript; Available in PMC 2023 Feb 9. (PMC9900323; doi:10.1158/2159-8290.CD-22-0199)
Supplement: Table S3 [file EMS157157-supplement-Table_S3.xlsx]

## Sheet: Supp_Table_3_HD_MPN
Supp. Table 3: Details of healthy donor and chronic myeloid malignancy samples
ID	Age	Sex	Disease state	DIPSS risk group	Driver_mutation (JAK2V617F, CALR, MPL)	Co-mutations	MPN treatment at time of sampling	Source
HD1	24	M	Mobilised healthy apheresis donor	NA	NA	NA	NA	Apheresis (peripheral blood)
HD2	57	F	Mobilised healthy apheresis donor	NA	NA	NA	NA	Apheresis (peripheral blood)
HD3	27	M	Mobilised healthy apheresis donor	NA	NA	NA	NA	Apheresis (peripheral blood)
HD4	42	M	Mobilised healthy apheresis donor	NA	NA	NA	NA	Apheresis (peripheral blood)
HD5	55	N/A	Mobilised healthy apheresis donor	NA	NA	NA	NA	Apheresis (peripheral blood)
HD6	43	F	Mobilised healthy apheresis donor	NA	NA	NA	NA	Apheresis (peripheral blood)
HD7	58	M	Mobilised healthy apheresis donor	NA	NA	NA	NA	Apheresis (peripheral blood)
MF1	74	F	Myelofibrosis (post-Polycythemia Vera)	Int-1	JAK2 c.1849G>T p.(Val617Phe) (VAF 94%)	TET2	Ruxolitinib	Peripheral Blood
MF2	73	M	Myelofibrosis (post-Polycythemia Vera)	Int-2	JAK2 c.1849G>T p.(Val617Phe) (VAF 67%)	ASXL1 (x2), NRAS (VAF <1%), ETV6 (VUS)	Nil	Peripheral Blood
MF3	61	M	Primary Myelofibrosis	Int-1	JAK2 c.1849G>T p.(Val617Phe)	JAK2V617F, SF3B1, TET2, TET2 VAF <5%	Nil	Peripheral Blood
MF4	54	M	Primary Myelofibrosis	Int-1	CALR c.1094_1139del p.(Gln365ArgfsTer50)	CBL, DNMT3A, RUNX1, GATA (VUS); ; all co-mutations detected at VAF <5%	Nil	Peripheral Blood
MF5	61	F	Primary Myelofibrosis	High	Negative for JAK2V617F, CALR, MPL mutations	ASXL1, EZH2, KRAS, SETBP1	Hydroxycarbamide	Peripheral Blood
MF6	38	M	Primary Myelofibrosis	Low	CALR c.1154delinsTATGTC p.(Lys385llefsTer47)	CALR type 2	NA	Peripheral Blood
MF7	74	M	Primary Myelofibrosis	High	JAK2 c.1849G>T p.(Val617Phe)	SRSF2	Ruxolitinib + RBC transfusions	Peripheral Blood
MF8	69	M	Myelofibrosis (post-Polycythemia Vera)	Int-2	JAK2 c.1849G>T p.(Val617Phe) (VAF 16%)	ASXL1, EZH2, RUNX1 (VAF <5%)	Nil	Peripheral Blood
MF9	78	M	Primary Myelofibrosis	High	JAK2 c.1849G>T p.(Val617Phe) (VAF 89%)	TET2, SRSF2, ASXL1	Ruxolitinib	Peripheral Blood
MF10	81	M	Primary Myelofibrosis	Int-2	JAK2 c.1849G>T p.(Val617Phe) (VAF 37%)	U2AF1	Regular RBC transfusions	Peripheral Blood
CML1	48	M	Chronic myeloid leukemia (Chronic Phase)	NA	BCR-ABL	NA	Hydroxycarbamide (prior to TKI)	Bone Marrow
CML2	55	M	Chronic myeloid leukemia (Chronic Phase)	NA	BCR-ABL	NA	Nil (prior to TKI)	Bone Marrow
