# Supplementary material for: Human bone marrow organoids for disease modelling, discovery and validation of therapeutic targets in hematological malignancies
Source: Cancer Discov. Author manuscript; Available in PMC 2023 Feb 9. (PMC9900323; doi:10.1158/2159-8290.CD-22-0199)
Supplement: Table S4 [file EMS157157-supplement-Table_S4.xlsx]

## Sheet: Supp_Table_4_ALL_MM samples
Supp. Table 4a: Details of multiple myeloma (MM) samples
Sample ID	Sample Name	Age	Sex	ISS at diagnosis*	Ig isotype	Previous therapies	Date of diagnosis	FISH	Date of sample
ORB2102	MM1	76	M	2	IgG kappa	nil	02/03/2012	not done	02/03/2012
ORB3804	MM2	63	M	3	IgA lambda	KCD, melphalan autograft, VTD, ILD, Daratumumab	01/01/2016	Del17p, gain 1q: double hit / high risk	13/12/2018
ORB8269	MM3	66	F	3	IgA lambda	CTD, melphalan autograft, DVD, IRD	01/03/2014	Del17p, gain 1q: double hit / high risk	09/03/2020
ORB2495	MM4	68	M	3	IgG lambda	nil	04/09/2012	not done	04/09/2012
ORB2554	MM5	78	F	1	IgG lambda	nil	02/10/2012	not done	02/10/2012
*ISS - International Staging System risk score, Greipp et al, JCO 2005
Supp. Table 4b: Details of Acute Lymphoblastic Leukemia (ALL) samples
Donor ID	Age (years) at sample date	Gender	ALL risk group	Genetics	Immunophenotype*
ALL1	60	F	High risk	BCR-ABL	13% of viable, CD45+ cells in sample were CD19+ lin- CD10+CD34+ with variable CD20. CD56 neg.
ALL2	39	M	High risk	BCR-ABL	54% of viable, CD45+ MNCs in sample were CD19+ lin-, CD10+ CD34+ with variable CD20. CD56 neg.
ALL3	53	M	High risk	BCR-ABL	54% of viable, CD45+ MNCs in sample were XD19+ lin neg, CD10+, CD34+ with variable CD20, CD10 and CD56 neg.
ALL4	52	Unknown	High risk	MLL-AF4	82% viable, CD45+ MNCs in sample were CD19+ CD34+ lin-, CD10neg, CD20neg, IgM/IgD neg CD56 neg
ALL5	35	M	High risk	MLL-AF4	78% of viable, CD45+ MNCs in sample were CD19+,Lin-, CD34+ with variable CD10, IgM/IgD, CD20 expression, CD56 neg
ALL6	38	M	High risk	MLL-AF4	95% of viable, CD45+ MNCs in sample were CD19+ lin- CD34+ with variable IgM/IgD expression. CD10 neg, CD56 neg
*Lineage panel: CD11b, CD14, CD16
