# Supplementary material for: Human bone marrow organoids for disease modelling, discovery and validation of therapeutic targets in hematological malignancies
Source: Cancer Discov. Author manuscript; Available in PMC 2023 Feb 9. (PMC9900323; doi:10.1158/2159-8290.CD-22-0199)
Supplement: Table S5 [file EMS157157-supplement-Table_S5.xlsx]

## Sheet: Suppl Table 5 antibodies
	Suppl. Table 5. List of antibodies (relating to Methods)
	Flow Cytometry Antibodies					Primary Immunofluorescence Antibodies
	Antibody	Colour	Manufacturer	Category Number	Dilution	Antibody	Manufacturer	Category Number	Dilution
	Lineage (CD3, CD14, CD19, CD20, CD56)	PE	Beckman Coulter	B29559	1:200	CD41	Biolegend	303702	1:500
	CD34	APC	BioLegend	343607	1:200	CD34	BioLegend	343502	1:500
	CD11b	Biotin (Strep-Texas Red)	BioLegend	305804	1:100	CD144	Thermo Fisher Scientific	36-1900	1:500
	CD45	PE Cyanine 7	BioLegend	304125	1:200	CD140b	Abcam	Ab 215978	1:250
	CD41	Pacific Blue	BiolLegend	303714	1:200	a-SMA	Millipore	113200-500UL	1:300
	CD42	APC Cyanine 7	BioLegend	303920	1:100	CD71	Thermo Fisher Scientific	14-0719-82	1:250
	CD31	APC Cyanine 7	BioLegend	303120	1:200	Collagen Type I	Sigma Aldrich	C2456	1:300
	CD144	PE Cyanine 7	BioLegend	348516	1:200	Biotinylated Ulex Europaeus Agglutinin I	Vector Laboratories	B0-1065-2	1:300
	CD71	FITC	BioLegend	334103	1:150	Secondary Antibodies
	CD235a	Pacific Blue	BioLegend	349107	1:200	Goat anti-Mouse IgG2a Cross-Adsorbed (Alexa 488)	Thermo Fisher Scientific	14-0719-82	1:300
	LepR	Alexa 647	BD Biosciences	564376	1:150	Goat anti-Mouse IgG1 Cross-Adsorbed Secondary Antibody (Alexa Fluor® 568)	Thermo Fisher Scientific	A-21124	1:300
	BV Staining Buffer Plus		BD Bioscience	566385	1:10	Goat anti-Mouse IgG (H+L) Cross-Adsorbed Secondary Antibody (Alexa Fluor® 488)	Thermo Fisher Scientific	A-11001	1:300
	Count Bright Beads		Invitrogen	C36950	5uL/sample	Streptavidin, Alexa Fluor® 568 conjugate	Thermo Fisher Scientific	S-11226	1:300
	Viability	ef506	eBioscience	65-0866-14	1:200	Goat anti-Rabbit IgG (H+L) Cross-Adsorbed Secondary Antibody (Alexa Fluor® 647)	Thermo Fisher Scientific	A-21244	1:300
	hCD45	BUV395	BD Biosciences	563792	1:50	DAPI	Thermo Fisher Scientific	62248	1:500
	CD20	ef450	eBioscience	48-0209-41	1:50
	CD56	BV605	Biolegend	318334	1:50
	IgD	FITC	Biolegend	348206	1:50
	IgM	FITC	Biolegend	314506	1:50
	CD11b	PerCPcy5.5	Biolegend	301328	1:50
	CD14	PerCPcy5.5	Biolegend	301824	1:50
	CD16	PerCPcy5.5	Biolegend	302028	1:50
	CD10	PEcy7	eBioscience	25-0106-42	1:50
	CD34	APCef780	eBioscience	47-0349-42	1:50
	CD133	PE	Miltenyi Biotec	130-113-108	1:100
	CD19	APC	Biolegend	302212	1:100
