# Supplementary material for: Human bone marrow organoids for disease modelling, discovery and validation of therapeutic targets in hematological malignancies
Source: Cancer Discov. Author manuscript; Available in PMC 2023 Feb 9. (PMC9900323; doi:10.1158/2159-8290.CD-22-0199)
Supplement: Table S6 [file EMS157157-supplement-Table_S6.xlsx]

## Sheet: Supp_Table_6_qRTPCR_Probes
	Suppl. Table 6. qRT-PCR probes used (relating to Methods)
	Gene (target)	Primer ID
	ACTA2 (aSMA)	Hs.PT.56a.2542642 (PrimeTime)
	COL1A1	Hs.PT.58.15517795 (PrimeTime)
	ITGA4(VLA4)	Hs.PT.58.40415661 (PrimeTime)
	FLT4 (VEGFR3)	Hs.PT.58.19569554 (PrimeTime)
	VCAM1	Hs.PT.58.20405152 (PrimeTime)
	FGF4	Hs.PT.58.2180933 (PrimeTime)
	CXCR4	Hs.PT.58.27595676 (PrimeTime)
	GAPDH	Hs.PT.39a.22214836 (PrimeTime)
	GAPDH	Hs02758991_g1 (TaqMan)
	ACTA2	Hs00426835_g1 (TaqMan)
	COL1A1	Hs00164004_m1 (TaqMan)
	CDH5	Hs00901465_m1 (TaqMan)
	TEK	Hs00945150_m1 (TaqMan)
