# Supplementary material for: Human bone marrow organoids for disease modelling, discovery and validation of therapeutic targets in hematological malignancies
Source: Cancer Discov. Author manuscript; Available in PMC 2023 Feb 9. (PMC9900323; doi:10.1158/2159-8290.CD-22-0199)
Supplement: Table S7 [file EMS157157-supplement-Table_S7.xlsx]

## Sheet: Suppl Table 7 NGS
Suppl. Table 7. Details of NGS Panel (relating to Methods)
Chr	Start	End	Strand	Gene_name	Gene_Id	Species	Assembly	Gene_location	TARGET
chr20	32358330	32439319	+	ASXL1	ENSG00000171456	Homo Sapiens	GRCh38.p13	20:32358330-32439319	Selected Exons (12,13)
chr19	12938578	12944489	+	CALR	ENSG00000179218	Homo Sapiens	GRCh38.p13	19:12938578-12944489	Selected Exon (9)
chr11	119206298	119313926	+	CBL	ENSG00000110395	Homo Sapiens	GRCh38.p13	11:119206298-119313926	Selected Exons (8, 9)
chr2	25227855	25342590	-	DNMT3A	ENSG00000119772	Homo Sapiens	GRCh38.p13	2:25227855-25342590	All Exons
chr1	1815862	1815756	-	GNB1	ENSG00000078369	Homo Sapiens	GRCh38.p13	1:1785285-1891117	Selected Exon (5)
chr15	90083045	90102504	-	IDH2	ENSG00000182054	Homo Sapiens	GRCh38.p13	15:90083045-90102504	Selected Exon (4)
chr9	4984390	5128183	+	JAK2	ENSG00000096968	Homo Sapiens	GRCh38.p13	9:4984390-5128183	Selected Exons (12, 14)
chr12	25205246	25250936	-	KRAS	ENSG00000133703	Homo Sapiens	GRCh38.p13	12:25205246-25250936	Selected Exons (2, 3)
chr1	43337818	43354466	+	MPL	ENSG00000117400	Homo Sapiens	GRCh38.p13	1:43337849-43352772	Selected Exon (10)
chr17	60600183	60666280	+	PPM1D	ENSG00000170836	Homo Sapiens	GRCh38.p13	17:60600183-60666280	Selected Exon (6)
chr2	197388515	197435091	-	SF3B1	ENSG00000115524	Homo Sapiens	GRCh38.p13	2:197388515-19743509...	Selected Exons (14, 15)
chr17	76734115	76737374	-	SRSF2	ENSG00000161547	Homo Sapiens	GRCh38.p13	17:76734115-76737374	Selected Exon (1)
chr4	105145875	105279816	+	TET2	ENSG00000168769	Homo Sapiens	GRCh38.p13	4:105145875-105279816	All Exons
chr17	7661779	7687550	-	TP53	ENSG00000141510	Homo Sapiens	GRCh38.p13	17:7661779-7687550	All Exons
chr21	43092956	43107587	-	U2AF1	ENSG00000160201	Homo Sapiens	GRCh38.p13	21:43092956-43107587	Selected Exons (2, 6)
